# Supplementary material for: A Single-Run Next-Generation Sequencing (NGS) Assay for the Simultaneous Detection of Both Gene Mutations and Large Chromosomal Abnormalities in Patients with Myelodysplastic Syndromes (MDS) and Related Myeloid Neoplasms
Source: Cancers (Basel). 2021 Apr 18;13(8):1947. doi: 10.3390/cancers13081947 (PMC8072643; doi:10.3390/cancers13081947)
Supplement: Supplementary file 1 [file cancers-13-01947-s001.zip]

Archive with 3 entries (2 files):
- cancers-1174507- supplementary materials/
- cancers-1174507- supplementary materials/Figures S1-4.pdf
- cancers-1174507- supplementary materials/Tables S1-16.xlsx
