# Supplementary material for: A Single-Run Next-Generation Sequencing (NGS) Assay for the Simultaneous Detection of Both Gene Mutations and Large Chromosomal Abnormalities in Patients with Myelodysplastic Syndromes (MDS) and Related Myeloid Neoplasms
Source: Cancers (Basel). 2021 Apr 18;13(8):1947. doi: 10.3390/cancers13081947 (PMC8072643; doi:10.3390/cancers13081947)
Supplement: Supplementary file 1 [file cancers-13-01947-s001.zip › cancers-1174507- supplementary materials/Tables S1-16.xlsx]

## Sheet: Suppl Table 1
Supplemental Table 1. Custom design targeted regions on Human Feb. 2009 (GRCh37/hg19) Assembly
Gene	Chromosome	Start	End
CSF3R	chr1	36931632	36932520
CSF3R	chr1	36932763	36932979
CSF3R	chr1	36933097	36933313
CSF3R	chr1	36933362	36933880
CSF3R	chr1	36934687	36934927
CSF3R	chr1	36935190	36935502
CSF3R	chr1	36937020	36937260
CSF3R	chr1	36937607	36938346
CSF3R	chr1	36938973	36939285
CSF3R	chr1	36939306	36939546
CSF3R	chr1	36940957	36941293
CSF3R	chr1	36944944	36945160
CSF3R	chr1	36946884	36947196
CSF3R	chr1	36948399	36948927
MPL	chr1	43803416	43803656
MPL	chr1	43803703	43803967
MPL	chr1	43804145	43804457
MPL	chr1	43804922	43805258
MPL	chr1	43805571	43805859
MPL	chr1	43805988	43806252
MPL	chr1	43812051	43812363
MPL	chr1	43812401	43812665
MPL	chr1	43814449	43814737
MPL	chr1	43814914	43815226
MPL	chr1	43817822	43818038
MPL	chr1	43818170	43818999
MPL	chr1	43819024	43819144
MPL	chr1	43819194	43819362
MPL	chr1	43819522	43820239
MPL	chr1	115256353	115256665
MPL	chr1	115258605	115258845
DNMT3A	chr2	25455818	25457300
DNMT3A	chr2	25458514	25458754
DNMT3A	chr2	25459743	25459935
DNMT3A	chr2	25461933	25462149
DNMT3A	chr2	25463100	25463388
DNMT3A	chr2	25463445	25463661
DNMT3A	chr2	25464371	25464635
DNMT3A	chr2	25466700	25466916
DNMT3A	chr2	25466959	25467271
DNMT3A	chr2	25467344	25467584
DNMT3A	chr2	25468053	25468269
DNMT3A	chr2	25468826	25469247
DNMT3A	chr2	25469422	25469710
DNMT3A	chr2	25469853	25470093
DNMT3A	chr2	25470394	25470682
DNMT3A	chr2	25470893	25471133
DNMT3A	chr2	25472463	25472655
DNMT3A	chr2	25474972	25475251
DNMT3A	chr2	25497750	25498014
DNMT3A	chr2	25498306	25498474
DNMT3A	chr2	25504302	25505595
DNMT3A	chr2	25522939	25523179
DNMT3A	chr2	25536761	25537049
DNMT3A	chr2	25564656	25564893
DNMT3A	chr2	25565234	25565522
ASXL2	chr2	25964885	25967357
ASXL2	chr2	25972551	25973295
SF3B1	chr2	198266368	198266632
SF3B1	chr2	198266649	198266913
SF3B1	chr2	198267258	198267570
SF3B1	chr2	198267607	198267823
SF3B1	chr2	198268242	198268554
SF3B1	chr2	198269744	198270217
IDH1	chr2	209100929	209101913
IDH1	chr2	209103731	209104019
IDH1	chr2	209104524	209104788
IDH1	chr2	209106649	209106937
IDH1	chr2	209108083	209108395
IDH1	chr2	209109975	209110215
IDH1	chr2	209113082	209113394
IDH1	chr2	209116090	209116354
IDH1	chr2	209118550	209119273
IDH1	chr2	209119644	209119884
GATA2	chr3	128198252	128200172
GATA2	chr3	128200574	128201025
GATA2	chr3	128202643	128202907
GATA2	chr3	128204554	128205226
GATA2	chr3	128205626	128205938
GATA2	chr3	128206538	128206778
GATA2	chr3	128207127	128207439
GATA2	chr3	128211729	128212041
STAG1	chr3	136055065	136057129
STAG1	chr3	136057143	136057359
STAG1	chr3	136059269	136059509
STAG1	chr3	136060217	136060457
STAG1	chr3	136062604	136062916
STAG1	chr3	136067982	136068222
STAG1	chr3	136076493	136076757
STAG1	chr3	136077919	136078207
STAG1	chr3	136082138	136082378
STAG1	chr3	136085722	136085986
STAG1	chr3	136087880	136088192
STAG1	chr3	136096439	136096655
STAG1	chr3	136117535	136117703
STAG1	chr3	136136662	136136878
STAG1	chr3	136139886	136140078
STAG1	chr3	136141233	136141473
STAG1	chr3	136141546	136141947
STAG1	chr3	136152329	136152569
STAG1	chr3	136162067	136162307
STAG1	chr3	136170811	136171051
STAG1	chr3	136183656	136183896
STAG1	chr3	136191186	136191402
STAG1	chr3	136192321	136192537
STAG1	chr3	136196072	136196312
STAG1	chr3	136219005	136219197
STAG1	chr3	136221401	136221689
STAG1	chr3	136240036	136240276
STAG1	chr3	136260890	136261106
STAG1	chr3	136287546	136287762
STAG1	chr3	136305545	136305865
STAG1	chr3	136310218	136310458
STAG1	chr3	136323088	136323376
STAG1	chr3	136341918	136342158
STAG1	chr3	136349607	136349847
STAG1	chr3	136471021	136471261
KIT	chr4	55561656	55561968
KIT	chr4	55589686	55589926
KIT	chr4	55591963	55592275
KIT	chr4	55593316	55593776
KIT	chr4	55593920	55594351
KIT	chr4	55595431	55595719
KIT	chr4	55599176	55599416
TET2	chr4	106067017	106067257
TET2	chr4	106067429	106068150
TET2	chr4	106111457	106111721
TET2	chr4	106123479	106123719
TET2	chr4	106155036	106161022
TET2	chr4	106161029	106164145
TET2	chr4	106164710	106164950
TET2	chr4	106180706	106180994
TET2	chr4	106182852	106183068
TET2	chr4	106190693	106190957
TET2	chr4	106193705	106194089
TET2	chr4	106196107	106201076
CSNK1A1	chr5	148899793	148900009
CSNK1A1	chr5	148904538	148904802
NPM1	chr5	170833332	170833476
NPM1	chr5	170834644	170834836
NPM1	chr5	170837465	170837633
BRAF	chr7	140453013	140453253
EZH2	chr7	148504450	148504810
EZH2	chr7	148506096	148506312
EZH2	chr7	148506333	148506549
EZH2	chr7	148507357	148507573
EZH2	chr7	148508656	148508872
EZH2	chr7	148510983	148511295
EZH2	chr7	148511936	148512200
EZH2	chr7	148512533	148512701
EZH2	chr7	148513714	148513930
EZH2	chr7	148514254	148514542
EZH2	chr7	148514956	148515220
EZH2	chr7	148516002	148516218
EZH2	chr7	148516625	148516841
EZH2	chr7	148523478	148523790
EZH2	chr7	148524186	148524426
EZH2	chr7	148525739	148526064
EZH2	chr7	148526759	148526999
EZH2	chr7	148529663	148529903
EZH2	chr7	148533828	148534140
EZH2	chr7	148543493	148543757
EZH2	chr7	148544215	148544455
EZH2	chr7	148580276	148580612
EZH2	chr7	148581059	148581544
RAD21	chr8	117858151	117859951
RAD21	chr8	117861173	117861828
RAD21	chr8	117862750	117864508
RAD21	chr8	117864679	117864967
RAD21	chr8	117866463	117866727
RAD21	chr8	117868310	117868550
RAD21	chr8	117868815	117869079
RAD21	chr8	117869488	117869728
RAD21	chr8	117870523	117870763
RAD21	chr8	117874021	117874237
RAD21	chr8	117875301	117875565
RAD21	chr8	117878756	117879068
RAD21	chr8	117886342	117886582
RAD21	chr8	117886762	117887200
JAK2	chr9	4985021	4985641
JAK2	chr9	4985872	4986088
JAK2	chr9	5021943	5022231
JAK2	chr9	5029724	5029964
JAK2	chr9	5041614	5041926
JAK2	chr9	5044341	5044581
JAK2	chr9	5050626	5050890
JAK2	chr9	5054543	5054903
JAK2	chr9	5055608	5055848
JAK2	chr9	5064817	5065105
JAK2	chr9	5066613	5066853
JAK2	chr9	5068958	5069270
JAK2	chr9	5069856	5070120
JAK2	chr9	5072426	5072690
JAK2	chr9	5073633	5073849
JAK2	chr9	5077396	5077660
JAK2	chr9	5078242	5078506
JAK2	chr9	5080160	5080448
JAK2	chr9	5080463	5080751
JAK2	chr9	5081660	5081924
JAK2	chr9	5089612	5089924
JAK2	chr9	5090375	5090639
JAK2	chr9	5090668	5090980
JAK2	chr9	5122942	5123182
JAK2	chr9	5125953	5126457
JAK2	chr9	5126668	5128270
SMC3	chr10	112327386	112327650
SMC3	chr10	112328020	112328308
SMC3	chr10	112328637	112328829
SMC3	chr10	112333399	112333567
SMC3	chr10	112335024	112335216
SMC3	chr10	112337118	112337310
SMC3	chr10	112337518	112337734
SMC3	chr10	112338316	112338532
SMC3	chr10	112340600	112340840
SMC3	chr10	112341612	112341924
SMC3	chr10	112342236	112342452
SMC3	chr10	112343079	112343367
SMC3	chr10	112343539	112343779
SMC3	chr10	112343927	112344167
SMC3	chr10	112349337	112349553
SMC3	chr10	112349591	112349807
SMC3	chr10	112350105	112350393
SMC3	chr10	112350687	112350951
SMC3	chr10	112352761	112353049
SMC3	chr10	112356087	112356375
SMC3	chr10	112357828	112358116
SMC3	chr10	112359346	112359634
SMC3	chr10	112360130	112360370
SMC3	chr10	112360713	112360953
SMC3	chr10	112361374	112361662
SMC3	chr10	112361709	112361949
SMC3	chr10	112362171	112362483
SMC3	chr10	112362515	112362827
SMC3	chr10	112362874	112363114
SMC3	chr10	112363975	112364407
WT1	chr11	32413455	32413671
WT1	chr11	32414148	32414364
WT1	chr11	32417733	32418021
WT1	chr11	32421433	32421649
WT1	chr11	32437976	32438144
WT1	chr11	32439053	32439269
WT1	chr11	32449432	32449672
WT1	chr11	32449983	32450223
WT1	chr11	32452018	32452162
KMT2A	chr11	118342365	118345041
KMT2A	chr11	118347452	118347764
KMT2A	chr11	118348666	118348930
KMT2A	chr11	118350824	118351016
KMT2A	chr11	118352414	118352822
KMT2A	chr11	118353077	118353269
KMT2A	chr11	118354831	118355095
CBL	chr11	119148809	119149073
CBL	chr11	119149201	119149441
ETV6	chr12	11802747	11803200
ETV6	chr12	11869415	11869863
ETV6	chr12	11905368	11905824
ETV6	chr12	11992011	11992299
ETV6	chr12	12006295	12006559
ETV6	chr12	12022342	12022918
ETV6	chr12	12037317	12037581
ETV6	chr12	12038789	12039029
ETV6	chr12	12043860	12046723
ETV6	chr12	12046757	12048533
KRAS	chr12	25380100	25380412
KRAS	chr12	25398142	25398382
PTPN11	chr12	112856085	112856949
PTPN11	chr12	112884020	112884260
PTPN11	chr12	112888062	112888374
PTPN11	chr12	112890938	112891250
PTPN11	chr12	112892305	112892545
PTPN11	chr12	112893690	112893930
PTPN11	chr12	112910656	112911032
PTPN11	chr12	112915386	112915883
PTPN11	chr12	112919811	112920075
PTPN11	chr12	112924262	112924742
PTPN11	chr12	112926184	112926376
PTPN11	chr12	112926759	112927047
PTPN11	chr12	112939883	112940123
PTPN11	chr12	112942429	112942669
PTPN11	chr12	112943613	112947738
FLT3	chr13	28592544	28592784
FLT3	chr13	28607955	28608610
IDH2	chr15	90626178	90626370
IDH2	chr15	90626568	90627597
IDH2	chr15	90627985	90628389
IDH2	chr15	90628442	90628682
IDH2	chr15	90630275	90630563
IDH2	chr15	90630606	90630870
IDH2	chr15	90631530	90632042
IDH2	chr15	90633649	90633937
IDH2	chr15	90634722	90634938
IDH2	chr15	90643747	90643987
IDH2	chr15	90645419	90645893
TP53	chr17	7573859	7574099
TP53	chr17	7576524	7576724
TP53	chr17	7576793	7577218
TP53	chr17	7577433	7577673
TP53	chr17	7578112	7578618
TP53	chr17	7579294	7579606
NF1	chr17	29421855	29422489
NF1	chr17	29482940	29483204
NF1	chr17	29485961	29486177
NF1	chr17	29490142	29490454
NF1	chr17	29496841	29497081
NF1	chr17	29508377	29508569
NF1	chr17	29508669	29508861
NF1	chr17	29509460	29509748
NF1	chr17	29527370	29527682
NF1	chr17	29527995	29528235
NF1	chr17	29528369	29528561
NF1	chr17	29533191	29533455
NF1	chr17	29541403	29541667
NF1	chr17	29545959	29546199
NF1	chr17	29548760	29549848
NF1	chr17	29550403	29550643
NF1	chr17	29552046	29552334
NF1	chr17	29553433	29553721
NF1	chr17	29554176	29554368
NF1	chr17	29554474	29554690
NF1	chr17	29556022	29556502
NF1	chr17	29556790	29557054
NF1	chr17	29557218	29557458
NF1	chr17	29557793	29558009
NF1	chr17	29559068	29559308
NF1	chr17	29559652	29559964
NF1	chr17	29560005	29560245
NF1	chr17	29562565	29562853
NF1	chr17	29562867	29563107
NF1	chr17	29575937	29576201
NF1	chr17	29579890	29580082
NF1	chr17	29585296	29585584
NF1	chr17	29585990	29586206
NF1	chr17	29587327	29587591
NF1	chr17	29588669	29588933
NF1	chr17	29592181	29592421
NF1	chr17	29645362	29645650
NF1	chr17	29652825	29653281
NF1	chr17	29654494	29654878
NF1	chr17	29657294	29657534
NF1	chr17	29661796	29662108
NF1	chr17	29663289	29663553
NF1	chr17	29663636	29663948
NF1	chr17	29664372	29664612
NF1	chr17	29664770	29664962
NF1	chr17	29664982	29665246
NF1	chr17	29665652	29665892
NF1	chr17	29667460	29667724
NF1	chr17	29669957	29670221
NF1	chr17	29676116	29676356
NF1	chr17	29677136	29677400
NF1	chr17	29679186	29679474
NF1	chr17	29683418	29683658
NF1	chr17	29683910	29684174
NF1	chr17	29684216	29684456
NF1	chr17	29685436	29685700
NF1	chr17	29685925	29686093
NF1	chr17	29687492	29687732
NF1	chr17	29701019	29704710
NF1	chr17	29705841	29706105
NF1	chr17	29708825	29708969
SRSF2	chr17	74732869	74733253
SETBP1	chr18	42529835	42533315
CALR	chr19	13054431	13054823
CEBPA	chr19	33790825	33793485
ASXL1	chr20	31019325	31019541
ASXL1	chr20	31021067	31021739
ASXL1	chr20	31022223	31025151
RUNX1	chr21	36160081	36164920
RUNX1	chr21	36171534	36171822
RUNX1	chr21	36193485	36194012
RUNX1	chr21	36206619	36206931
RUNX1	chr21	36228642	36228810
RUNX1	chr21	36231702	36231942
RUNX1	chr21	36252787	36253075
RUNX1	chr21	36259118	36261005
RUNX1	chr21	36261907	36262099
RUNX1	chr21	36265156	36265324
RUNX1	chr21	36421125	36421653
RUNX1	chr21	36807937	36811388
RUNX1	chr21	36834194	36834386
RUNX1	chr21	36837422	36837686
U2AF1	chr21	44515488	44515704
U2AF1	chr21	44515744	44515912
U2AF1	chr21	44520499	44520691
U2AF1	chr21	44521412	44521604
U2AF1	chr21	44524360	44524576
ZRSR2	chrX	15808508	15808724
ZRSR2	chrX	15808917	15809205
ZRSR2	chrX	15817927	15818143
ZRSR2	chrX	15819572	15820023
ZRSR2	chrX	15821744	15821984
ZRSR2	chrX	15822089	15822517
ZRSR2	chrX	15826290	15826458
ZRSR2	chrX	15827261	15827501
ZRSR2	chrX	15833786	15834026
ZRSR2	chrX	15836641	15836833
ZRSR2	chrX	15838264	15838504
ZRSR2	chrX	15840832	15841480
BCOR	chrX	39908999	39909311
BCOR	chrX	39910487	39911663
BCOR	chrX	39913072	39913360
BCOR	chrX	39913439	39913655
BCOR	chrX	39914561	39914825
BCOR	chrX	39916346	39916634
BCOR	chrX	39921374	39921662
BCOR	chrX	39921981	39922341
BCOR	chrX	39922840	39923224
BCOR	chrX	39923576	39923864
BCOR	chrX	39927176	39927440
BCOR	chrX	39930162	39930474
BCOR	chrX	39930820	39931012
BCOR	chrX	39931589	39934445
BCOR	chrX	39935637	39935853
BCOR	chrX	39937027	39937291
BCOR	chrX	39956449	39956737
BCOR	chrX	40036240	40036600
GATA1	chrX	48644939	48645155
GATA1	chrX	48649484	48649748
GATA1	chrX	48650235	48650643
GATA1	chrX	48650670	48650934
GATA1	chrX	48651509	48651773
GATA1	chrX	48652182	48652734
STAG2	chrX	123094279	123094734
STAG2	chrX	123095103	123095343
STAG2	chrX	123095441	123095794
STAG2	chrX	123137515	123137683
STAG2	chrX	123155152	123155344
STAG2	chrX	123156318	123156582
STAG2	chrX	123159620	123159836
STAG2	chrX	123164748	123165036
STAG2	chrX	123171316	123171532
STAG2	chrX	123176348	123176564
STAG2	chrX	123178995	123179235
STAG2	chrX	123181135	123181423
STAG2	chrX	123182795	123182987
STAG2	chrX	123183977	123184217
STAG2	chrX	123184911	123185127
STAG2	chrX	123185137	123185353
STAG2	chrX	123189911	123190151
STAG2	chrX	123191651	123191891
STAG2	chrX	123195012	123195252
STAG2	chrX	123195599	123195815
STAG2	chrX	123196689	123197118
STAG2	chrX	123197679	123197919
STAG2	chrX	123199664	123199856
STAG2	chrX	123200001	123200353
STAG2	chrX	123202351	123202567
STAG2	chrX	123204929	123205241
STAG2	chrX	123210119	123210383
STAG2	chrX	123211737	123211977
STAG2	chrX	123215159	123215447
STAG2	chrX	123217202	123217466
STAG2	chrX	123220376	123220640
STAG2	chrX	123224363	123224878
STAG2	chrX	123227798	123228062
STAG2	chrX	123229152	123229368
STAG2	chrX	123234413	123236521
STAG2	chrX	123545649	123545961
STAG2	chrX	123556236	123556524
BCORL1	chrX	129115063	129115327
BCORL1	chrX	129115583	129115823
BCORL1	chrX	129116517	129116805
BCORL1	chrX	129139096	129139360
BCORL1	chrX	129146490	129146706
BCORL1	chrX	129146912	129150209
BCORL1	chrX	129154898	129155186
BCORL1	chrX	129156803	129157019
BCORL1	chrX	129158943	129159446
BCORL1	chrX	129162590	129162854
BCORL1	chrX	129168408	129168672
BCORL1	chrX	129171280	129171568
BCORL1	chrX	129173052	129173316
BCORL1	chrX	129184622	129184838
BCORL1	chrX	129185768	129186056
BCORL1	chrX	129189814	129192071

## Sheet: Suppl Table 2
Supplemental Table 2. Depth of coverage per patient for each targeted region in the design.
Chr	Start	End	GeneName / region	141591	142239	143476	144064	153399	154178	162751	162998	171224	172273	173313	173419	164000	130742	131655	141933	152710	154667	154877	160346	160384	160599	160990	161117	161780	162103	162250	163716	163753	163818	164115	164220	144969	170576	171300	141868	142456	144206	153896	162278	164936	170025	174294	133146	133666	155157
chr1	11601	11725	1	514	266	72	393	478	530	481	342	439	516	487	572	476	576	573	456	521	507	527	414	666	498	439	299	512	443	651	589	496	713	452	510	626	706	543	409	497	467	524	503	376	572	525	646	678	406
chr1	163679	163808	ENST00000466557	182	66	31	118	137	166	181	112	151	235	156	160	318	232	230	305	216	183	206	187	329	298	202	191	298	214	284	249	232	436	185	360	247	179	106	173	116	131	149	176	137	203	151	271	291	141
chr1	174354	174476	2	222	45	39	72	152	156	192	63	137	147	81	162	133	232	138	156	176	213	222	118	172	174	179	200	193	62	109	276	248	233	226	253	192	69	48	143	83	40	138	106	105	179	139	240	153	176
chr1	569440	569564	ENST00000440200	735	417	80	443	938	839	779	520	556	742	755	386	735	936	703	604	714	661	796	1073	655	1012	853	991	1174	906	635	995	1145	886	1043	761	1016	731	250	809	600	847	774	614	736	762	849	1048	1001	725
chr1	699519	699649	ENST00000417659	268	149	49	197	231	293	311	225	266	268	255	329	650	343	346	490	376	307	354	287	600	381	319	343	554	389	584	473	396	703	349	695	411	322	179	278	229	209	301	291	269	340	292	440	457	221
chr1	744936	745068	ENST00000412115	365	163	49	314	420	435	352	298	328	392	377	447	84	409	441	62	433	331	426	294	163	419	324	375	170	329	173	437	414	255	324	52	552	336	299	348	382	492	365	425	362	480	434	438	446	295
chr1	817800	817924	3	112	72	18	112	117	115	155	92	93	132	122	105	31	124	99	30	123	50	119	49	37	147	51	51	32	60	49	110	141	68	41	41	138	108	347	138	103	94	98	129	112	155	134	109	134	62
chr1	948435	948563	ENST00000458555	335	211	67	337	382	324	447	343	425	453	511	387	76	462	483	52	456	306	434	386	33	473	367	359	136	398	85	436	437	140	350	23	580	495	372	396	298	338	350	464	396	546	416	546	557	331
chr1	1124573	1124711	TTLL10	325	258	64	390	438	420	444	407	390	472	504	499	51	573	595	143	508	293	532	308	48	527	334	346	225	382	88	481	425	121	411	79	553	400	245	423	362	360	398	471	459	554	486	521	586	372
chr1	1327713	1327847	CCNL2	272	183	54	288	307	349	363	254	295	335	440	262	53	439	443	113	358	189	337	208	68	401	228	290	156	277	32	312	338	75	258	113	496	340	209	331	261	257	298	377	330	466	365	460	487	248
chr1	1478120	1478268	SSU72	634	319	78	448	697	711	659	448	566	768	750	584	137	848	956	61	819	724	761	739	189	868	771	687	115	652	118	761	842	108	656	272	908	619	383	845	724	674	615	743	702	828	611	826	801	684
chr1	1594050	1594178	CDK11B	281	306	74	470	563	327	362	433	467	591	681	414	66	388	405	107	379	376	355	352	181	372	262	281	116	291	251	276	307	116	266	210	408	330	384	523	467	435	80	563	548	681	596	613	701	82
chr1	1659935	1660063	SLC35E2	615	315	90	467	466	803	741	478	526	510	653	386	143	840	802	220	695	350	695	369	111	553	563	577	157	615	283	452	596	178	500	184	915	531	375	473	493	392	782	710	497	615	557	588	688	720
chr1	1718080	1718206	GNB1	302	196	49	321	336	364	369	302	303	373	448	273	63	452	458	106	405	238	381	253	124	359	300	306	103	277	159	286	340	199	271	37	488	409	275	344	285	314	342	354	319	432	396	468	485	256
chr1	1848991	1849149	TMEM52	463	285	74	422	544	539	486	406	468	596	525	474	139	674	740	78	689	632	625	636	180	694	671	624	124	559	287	696	757	204	578	207	692	614	275	655	499	523	520	556	586	564	565	547	634	566
chr1	2010651	2010773	PRKCZ	351	210	60	332	420	410	344	295	346	459	407	343	95	489	526	110	473	369	470	412	127	489	422	439	169	396	166	453	480	160	443	162	530	485	152	414	345	365	385	375	367	433	427	483	511	393
chr1	2192569	2192696	SKI	296	169	56	252	253	318	285	282	328	306	350	186	6	334	392	64	295	156	277	203	83	344	185	225	87	263	114	304	265	62	203	47	456	352	235	247	229	234	285	243	264	398	276	402	401	155
chr1	2325921	2326059	RER1	440	221	73	353	503	422	425	333	346	466	500	351	90	525	597	22	513	384	484	388	196	529	414	481	96	453	186	499	511	61	446	66	583	482	301	519	431	447	449	432	351	496	440	540	550	401
chr1	2546187	2546313	MMEL1	297	193	47	331	368	390	381	256	242	403	338	322	85	390	434	119	404	279	380	259	145	389	284	346	155	310	162	374	388	41	287	107	481	377	274	415	306	357	353	329	390	363	383	364	422	253
chr1	2577648	2577769	TTC34	257	119	51	225	291	314	247	200	229	268	315	227	49	343	351	102	270	271	278	248	29	301	242	279	118	265	38	321	338	143	265	114	409	320	165	340	267	268	323	273	279	314	336	354	386	266
chr1	2753197	2753325	4	548	309	70	523	642	620	521	545	453	647	607	556	142	661	709	61	627	569	578	529	202	668	543	576	155	497	128	595	632	88	533	184	731	589	332	590	502	506	553	619	585	655	650	652	643	511
chr1	2957548	2957670	5	255	180	43	282	246	264	309	197	206	302	334	196	38	280	289	79	282	153	261	189	88	332	218	205	86	251	105	282	292	24	156	72	362	287	263	305	235	254	293	281	243	383	292	346	334	192
chr1	3072654	3072778	PRDM16	277	154	60	307	382	332	322	255	269	356	387	289	68	420	456	102	401	314	377	284	73	418	329	320	82	365	46	438	392	164	329	139	466	374	247	360	282	321	360	335	280	383	360	449	438	315
chr1	3292822	3292960	PRDM16	448	293	78	407	549	614	484	449	405	565	550	453	117	658	715	58	666	652	592	612	74	659	697	553	155	574	94	653	619	249	572	212	680	523	255	640	499	528	531	498	517	641	599	716	715	563
chr1	3357964	3358088	6	414	246	68	372	418	499	407	329	320	467	443	341	45	543	473	123	531	536	447	497	144	503	466	457	170	487	203	680	524	198	503	225	569	484	207	513	381	417	405	352	452	500	415	533	485	444
chr1	3594775	3594897	TP73	250	194	49	313	307	348	301	299	300	325	413	304	64	463	530	116	438	327	417	275	132	440	359	352	146	273	142	364	436	175	297	128	448	353	268	334	237	281	286	319	281	368	364	468	479	274
chr1	3628756	3628877	TP73	364	263	71	433	566	530	475	441	445	526	577	427	80	631	642	68	580	439	572	368	181	613	471	472	160	447	175	492	520	217	491	117	691	547	356	567	459	492	506	457	508	622	519	623	588	367
chr1	3840788	3840912	7	541	310	78	525	644	631	569	539	480	618	617	518	67	678	744	140	706	596	604	539	168	685	589	662	224	580	277	649	696	220	649	86	736	655	429	732	546	562	589	576	602	659	642	670	636	591
chr1	3996092	3996213	8	314	180	50	274	330	356	317	299	288	367	392	231	79	401	425	41	324	219	297	261	153	408	274	315	144	345	141	379	337	135	234	76	470	318	235	359	338	305	331	286	313	387	360	409	403	269
chr1	4082313	4082455	9	369	199	65	366	399	448	459	347	352	416	475	396	34	552	495	114	496	429	473	402	213	489	392	387	213	399	164	484	496	58	408	212	544	485	374	535	393	375	449	424	414	450	470	455	538	360
chr1	4343840	4344010	10	507	258	85	508	638	684	558	540	470	633	678	550	142	685	696	176	645	541	608	570	247	622	581	639	242	537	217	664	665	125	594	214	837	692	527	748	610	558	606	589	557	631	654	676	683	512
chr1	4462406	4462536	11	296	178	50	282	244	327	318	280	225	340	359	263	63	393	371	48	336	225	376	230	126	368	266	246	141	246	131	296	391	68	232	51	394	305	292	361	279	281	304	323	286	350	348	390	328	274
chr1	4582015	4582137	12	382	189	70	414	426	438	363	407	345	461	484	376	78	510	519	104	468	351	443	357	138	482	405	453	96	393	87	525	482	170	387	133	526	422	265	459	385	372	419	421	376	488	442	502	499	375
chr1	4796185	4796309	AJAP1	457	247	79	508	595	679	598	506	416	610	634	523	107	558	634	103	600	481	662	472	271	605	547	482	231	478	67	570	650	257	427	224	761	601	310	651	498	554	699	579	581	626	613	668	667	486
chr1	4965557	4965683	13	309	133	58	247	349	364	308	259	313	343	370	260	64	396	417	114	357	317	331	311	162	385	314	316	154	326	58	467	389	157	263	139	492	398	275	348	291	352	352	334	296	417	374	424	444	293
chr1	5103978	5104136	14	388	192	68	348	425	484	453	317	384	408	485	366	65	471	491	103	523	327	410	346	35	524	369	406	57	412	179	436	448	230	414	129	534	481	351	483	368	394	456	394	449	504	447	543	514	293
chr1	5193585	5193709	15	669	299	94	699	832	749	668	583	560	808	788	645	123	821	777	88	770	604	759	603	83	777	660	698	88	637	166	738	707	243	654	267	872	698	472	759	641	750	777	689	658	817	722	838	751	642
chr1	5332587	5332731	16	359	180	68	316	380	470	394	308	286	382	454	306	81	446	457	111	405	295	371	326	118	469	304	327	153	339	65	369	360	193	241	129	517	437	322	407	337	361	403	419	357	438	391	539	418	270
chr1	5471429	5471551	17	376	204	63	434	461	505	503	362	392	530	473	368	80	517	559	67	478	353	498	378	60	481	380	393	37	372	173	495	402	142	390	49	616	478	387	495	399	454	483	429	407	548	484	512	546	390
chr1	5697051	5697173	ENST00000413887	392	167	48	301	395	442	334	345	314	450	385	265	78	413	385	119	420	341	313	330	107	411	382	364	45	395	171	359	430	167	355	136	548	373	196	377	338	373	373	359	299	429	350	487	484	308
chr1	5744831	5745009	18	428	214	73	368	427	545	443	344	399	472	599	364	74	521	545	108	501	363	426	394	201	536	406	373	158	400	89	489	491	81	339	129	642	565	450	570	413	448	458	441	370	588	442	531	568	300
chr1	5908687	5908821	19	348	227	65	371	380	424	435	370	314	390	448	265	59	391	410	94	488	299	445	406	110	403	399	440	173	474	44	464	449	151	387	135	511	454	305	403	409	382	383	420	334	450	427	504	523	424
chr1	6063603	6063733	KCNAB2	330	225	54	331	434	432	393	322	324	388	476	357	107	457	496	63	424	378	419	379	59	494	404	406	192	423	82	428	464	163	379	101	496	493	233	500	356	418	436	387	391	498	446	462	539	346
chr1	6243675	6243803	ENST00000484532	388	186	65	362	460	413	366	342	365	428	477	395	69	517	612	122	525	451	427	446	66	484	453	438	230	446	124	516	551	225	489	95	553	426	198	453	368	388	403	375	437	497	440	563	546	439
chr1	6361947	6362069	ACOT7	319	178	58	330	374	387	356	295	293	391	418	335	102	471	532	130	471	415	421	369	72	476	427	418	224	354	121	452	456	209	368	147	506	369	234	450	318	370	335	385	371	392	379	476	507	355
chr1	6623409	6623533	TAS1R1	425	217	64	430	512	592	537	415	389	540	535	437	75	667	695	65	526	470	567	417	150	620	439	436	82	457	89	425	494	224	459	151	698	514	328	593	437	400	499	529	439	636	599	626	650	373
chr1	6715366	6715492	DNAJC11	256	138	48	223	248	238	284	191	270	228	348	219	29	262	303	71	267	105	258	187	68	267	178	228	81	195	83	258	290	134	179	70	327	211	222	237	205	173	238	254	230	332	243	348	357	124
chr1	6877482	6877616	CAMTA1	397	141	59	326	409	342	311	309	298	400	402	303	59	455	412	41	352	231	361	273	173	449	304	303	163	320	175	367	400	173	283	94	486	336	327	375	307	314	354	378	375	397	415	439	412	300
chr1	6953635	6953763	CAMTA1	553	288	82	567	672	705	633	495	515	627	604	544	95	718	697	150	603	506	566	519	193	643	519	639	189	579	292	611	588	105	533	211	793	605	411	667	608	608	620	628	665	699	597	699	725	543
chr1	7123755	7123877	CAMTA1	428	325	69	435	524	495	498	428	421	611	588	428	90	510	607	135	557	414	517	426	70	527	461	491	95	541	109	533	514	180	438	185	643	531	373	501	428	454	494	447	500	539	515	602	524	422
chr1	7299542	7299676	CAMTA1	308	167	52	271	282	344	303	271	224	333	353	221	85	378	370	87	359	237	296	248	21	332	241	264	86	258	109	356	333	134	238	77	422	320	260	322	288	287	320	324	297	359	331	403	428	221
chr1	7421804	7421942	CAMTA1	353	225	70	364	376	468	411	341	382	442	466	339	46	489	497	60	439	317	421	332	121	467	338	365	141	368	242	444	444	272	357	103	527	468	297	458	339	403	434	369	380	507	420	463	513	308
chr1	7637917	7638067	CAMTA1	354	247	68	366	427	437	408	349	327	442	467	326	107	535	487	146	512	370	428	341	161	481	348	386	151	361	189	444	462	167	383	143	594	476	283	429	330	392	406	384	420	495	408	514	521	342
chr1	7780056	7780200	CAMTA1	441	178	49	410	401	460	394	331	300	473	465	307	98	432	465	94	480	299	414	333	206	482	333	408	179	277	172	426	443	163	275	179	573	410	313	488	320	375	412	412	420	434	466	502	493	300
chr1	7969989	7970123	20	230	138	41	254	269	248	252	192	231	292	257	200	46	275	340	80	259	151	233	193	80	267	242	190	91	273	34	313	246	56	220	30	325	268	282	308	192	211	224	254	261	291	318	312	306	178
chr1	7996854	7996978	TNFRSF9	260	163	60	339	324	367	385	283	301	378	409	311	43	484	502	100	450	341	396	330	147	464	342	391	37	352	192	427	431	221	324	141	508	348	223	353	302	288	358	344	320	419	376	541	501	349
chr1	8168756	8168878	ENST00000445300	352	148	59	338	346	408	383	306	317	450	463	252	69	472	417	96	375	352	383	314	193	382	327	386	73	324	186	414	433	177	322	80	567	409	280	370	274	264	357	368	349	425	364	522	493	293
chr1	8395040	8395174	SLC45A1	389	202	66	390	466	484	419	382	377	512	528	385	44	562	632	153	545	409	477	416	158	529	460	402	49	427	126	471	508	134	436	88	582	476	265	507	386	407	438	421	378	556	540	516	568	375
chr1	8497227	8497351	RERE	392	206	61	386	470	453	388	364	331	472	461	404	111	564	568	118	502	463	497	452	216	536	468	525	95	462	82	510	521	199	452	195	596	411	199	499	391	412	439	409	454	488	458	592	506	455
chr1	8642847	8642969	RERE	385	149	53	361	433	417	343	310	344	471	427	366	75	462	539	105	428	327	440	351	164	459	398	422	88	348	88	433	419	189	309	156	516	330	297	378	328	330	359	429	405	448	447	507	437	336
chr1	8804943	8805081	RERE	360	147	61	371	428	392	353	319	299	467	399	388	71	458	465	117	408	296	406	309	44	471	361	390	169	354	154	397	451	113	326	66	514	380	338	357	363	370	354	394	402	397	424	436	482	327
chr1	8999791	8999929	21	481	272	80	517	590	622	582	517	457	641	582	528	132	626	642	100	520	473	569	487	48	615	580	683	133	592	121	533	631	86	534	91	693	536	364	657	479	531	581	561	631	628	596	641	608	472
chr1	9138672	9138816	ENST00000487835	266	142	55	239	269	245	257	213	230	277	315	223	12	271	313	77	296	205	259	226	27	271	201	290	119	240	127	291	315	46	201	124	357	290	251	327	182	222	217	238	229	314	274	358	334	219
chr1	9267839	9267979	22	455	331	86	546	519	612	567	479	479	601	629	457	82	609	626	104	571	464	550	491	125	620	434	526	190	507	193	483	550	106	487	142	733	474	360	590	444	476	520	531	539	667	637	685	669	424
chr1	9380683	9380805	SPSB1	445	329	66	412	518	566	453	412	441	538	545	457	97	555	685	82	646	573	513	540	117	643	583	572	127	476	266	593	635	146	543	194	702	520	195	589	418	536	486	464	471	560	523	652	610	528
chr1	9497566	9497688	23	473	280	71	426	561	548	485	455	459	616	591	467	40	622	636	121	615	493	489	494	63	581	426	505	54	506	223	557	603	133	493	113	698	509	366	692	498	537	599	501	503	578	516	710	643	456
chr1	9738696	9738822	PIK3CD	430	205	60	381	348	398	456	293	387	531	503	375	83	491	454	93	474	332	445	381	43	466	350	330	84	403	197	412	465	77	347	44	568	343	330	506	285	324	374	468	411	481	457	496	496	323
chr1	9885200	9885354	24	516	274	90	499	583	563	513	509	465	635	549	514	154	696	750	94	643	684	651	629	113	697	683	658	141	667	235	650	796	117	678	107	737	550	330	666	527	466	431	524	529	578	620	718	617	627
chr1	10029873	10029997	NMNAT1	279	163	42	266	260	263	265	243	233	338	289	244	33	345	329	94	305	236	283	269	91	321	243	310	126	267	115	295	346	73	256	115	381	265	210	301	215	207	280	272	233	312	320	371	401	248
chr1	10286286	10286410	KIF1B	395	180	56	383	382	412	414	374	342	484	457	388	74	485	525	117	446	375	480	351	27	448	346	420	141	385	200	409	438	75	372	129	569	405	292	446	349	281	402	425	461	481	489	548	505	340
chr1	10463808	10463952	PGD	317	177	57	328	332	333	355	301	310	423	440	282	74	431	443	65	365	236	367	257	138	410	298	372	131	302	138	323	341	44	234	81	519	372	336	422	315	288	377	315	326	410	387	426	472	231
chr1	10644285	10644427	PEX14	514	236	83	537	578	598	503	446	471	613	608	517	101	659	706	112	603	492	556	455	174	602	488	587	145	549	189	551	526	111	555	102	644	510	357	546	444	511	581	574	585	660	634	666	695	469
chr1	10705828	10705954	CASZ1	510	396	82	569	739	828	678	556	534	682	747	646	133	818	843	163	784	761	682	672	90	715	710	700	207	734	211	779	743	217	697	140	885	789	453	880	641	674	672	594	679	718	724	841	864	609
chr1	10911411	10911535	25	407	214	85	409	430	542	452	342	367	438	488	358	96	585	535	142	538	514	502	451	193	576	486	503	31	454	73	541	560	237	464	80	709	492	260	481	439	446	406	462	393	548	396	664	578	457
chr1	10988413	10988537	26	329	180	57	317	328	363	361	288	275	331	363	286	61	434	429	77	382	280	395	279	109	419	305	345	49	390	59	350	376	175	295	112	491	366	223	406	297	300	325	354	284	391	385	456	461	259
chr1	11166639	11166793	MTOR	347	164	56	305	303	340	351	283	322	411	420	294	68	390	400	124	410	210	343	282	77	400	259	270	145	266	43	375	371	206	230	123	481	387	344	324	339	284	311	363	296	422	377	435	466	276
chr1	11374861	11375137	27	881	486	120	885	951	998	1008	802	733	1021	1064	945	135	1097	1178	209	1136	972	1030	910	179	1102	986	1066	163	1005	201	1002	1092	324	972	194	1269	1103	607	1130	828	901	903	898	948	1041	1014	1070	1089	917
chr1	11558161	11558287	DISP3	325	153	60	254	384	388	320	270	308	314	440	251	57	381	391	87	355	307	311	307	66	390	326	320	150	341	134	396	418	93	313	115	521	410	309	437	308	369	431	326	288	415	350	391	513	288
chr1	11641247	11641371	28	379	197	52	309	404	485	386	332	269	431	478	354	57	490	492	91	492	306	398	340	156	467	370	415	147	377	171	416	482	195	365	161	520	421	308	485	352	412	415	388	400	477	421	510	478	366
chr1	11750476	11750598	MAD2L2	473	319	77	532	532	535	497	440	483	607	614	498	78	666	723	88	633	508	597	499	174	674	534	616	125	556	93	550	603	184	521	138	694	459	289	631	456	478	447	569	550	606	626	637	675	516
chr1	12019317	12019443	PLOD1	230	122	53	170	192	227	227	221	248	277	318	137	58	372	341	83	309	238	228	270	53	296	232	230	123	231	121	293	335	159	240	128	478	302	143	261	200	204	233	218	194	363	266	465	482	195
chr1	12117843	12117989	29	443	239	75	405	557	500	543	421	389	543	573	395	129	564	637	68	617	601	546	505	218	560	546	521	271	479	102	592	669	242	555	202	642	500	214	601	458	391	499	475	440	509	556	692	682	494
chr1	12277582	12277716	30	372	201	65	326	455	423	384	315	335	429	456	288	64	484	474	93	463	265	413	302	153	439	341	382	127	356	55	401	434	196	304	78	564	451	324	502	336	338	409	363	383	447	401	493	480	324
chr1	12342333	12342457	VPS13D	264	137	47	213	229	269	248	252	237	306	346	248	51	375	361	81	344	217	295	234	109	344	268	292	44	275	125	319	304	167	242	98	401	256	267	287	230	260	314	259	265	348	329	372	410	229
chr1	12592196	12592330	31	170	80	27	149	107	108	130	210	132	224	146	78	32	121	192	26	175	147	87	57	26	126	74	149	42	141	42	162	104	77	104	53	164	212	178	197	97	144	133	120	95	158	107	136	160	53
chr1	12714201	12714385	AADACL4	484	245	83	580	562	620	566	548	462	729	656	566	120	770	767	106	705	494	645	537	301	755	542	598	226	560	142	587	669	114	543	190	766	570	521	658	478	474	514	670	577	689	619	759	759	516
chr1	12803885	12804031	32	212	103	51	195	312	393	292	203	181	239	251	142	39	272	335	83	288	147	251	175	73	221	192	204	71	125	73	187	217	88	130	73	412	321	253	311	198	280	254	200	296	375	309	266	356	140
chr1	12866305	12866449	33	354	223	64	381	238	33	439	222	318	440	482	309	103	487	492	55	479	317	422	370	158	465	386	386	164	432	56	480	480	200	361	152	601	422	300	445	396	384	435	390	375	305	420	440	491	351
chr1	12908801	12908925	34	170	118	38	210	151	0	243	108	277	285	284	207	91	286	282	89	269	259	246	245	135	295	242	312	126	279	76	333	342	140	214	126	383	300	225	321	231	218	250	223	251	239	257	331	340	254
chr1	12942248	12942367	PRAMEF4	330	245	84	474	519	330	686	326	508	642	730	489	221	698	685	229	620	578	628	639	363	796	566	726	335	685	244	723	887	321	500	319	700	681	321	615	482	521	646	493	443	642	659	737	849	508
chr1	13001387	13001506	PRAMEF9	99	104	32	122	49	70	188	75	169	117	268	100	135	219	198	62	92	130	211	164	130	217	134	274	98	260	142	138	158	159	123	80	107	258	67	85	103	88	255	119	166	99	241	227	301	216
chr1	13219573	13219727	35	477	301	90	646	829	830	883	583	387	643	877	655	228	960	740	230	698	763	819	769	189	914	573	880	206	791	256	728	951	332	596	195	908	631	351	725	719	566	773	596	649	953	837	850	963	341
chr1	13365697	13365851	PRAMEF18	108	69	77	266	456	111	377	133	129	402	395	304	143	411	324	166	407	366	311	443	252	422	281	269	214	435	276	401	511	314	294	205	372	212	145	373	311	244	357	352	248	332	392	424	529	115
chr1	13781549	13781670	36	340	184	56	293	292	304	376	312	299	350	412	301	81	424	466	100	370	351	355	350	163	398	313	398	152	403	200	405	398	121	390	146	533	375	271	410	273	288	326	373	320	368	359	446	444	302
chr1	13931921	13932071	PDPN	416	168	58	333	389	445	423	352	295	411	471	348	79	450	483	121	379	300	396	344	54	474	350	377	153	355	194	474	433	108	354	153	480	369	305	435	355	383	425	416	369	451	401	488	491	324
chr1	14087030	14087154	PRDM2	383	157	50	329	396	376	366	294	285	414	384	334	23	421	424	96	362	273	403	296	165	410	272	332	160	345	64	354	365	181	289	75	453	387	383	393	329	355	363	402	361	382	355	436	409	299
chr1	14173226	14173366	37	41	37	22	79	32	52	69	49	51	111	116	36	10	26	58	20	71	11	72	14	22	83	15	44	8	27	19	16	31	35	16	9	87	29	128	66	45	59	55	37	90	101	61	38	68	5
chr1	14297667	14297791	38	325	158	59	300	358	329	295	312	274	377	339	235	70	407	387	19	351	214	259	318	110	344	257	270	107	300	30	360	354	148	245	102	489	430	346	293	334	350	388	346	279	428	384	389	402	265
chr1	14558036	14558158	39	324	127	49	307	355	326	298	288	291	332	346	296	42	356	424	79	396	272	346	286	155	371	325	338	147	293	146	341	337	148	280	126	435	342	323	362	320	301	342	357	319	389	366	388	366	300
chr1	14629562	14629684	40	409	167	49	352	403	390	387	314	286	390	402	318	84	434	456	41	405	307	361	355	57	413	338	353	39	323	165	412	400	174	330	40	502	351	346	403	358	318	345	378	359	433	429	459	405	323
chr1	14852328	14852452	41	414	175	50	402	365	462	396	334	364	420	498	351	45	496	533	102	528	319	448	284	64	452	298	401	67	343	204	384	403	204	331	168	515	398	336	428	377	340	394	400	379	483	440	439	422	345
chr1	14981768	14981892	KAZN	394	162	70	362	419	433	368	362	319	479	467	349	101	482	500	34	449	365	398	364	187	474	441	438	162	395	101	483	430	114	378	151	467	491	309	501	345	433	400	449	415	441	394	425	409	313
chr1	15026178	15026318	KAZN	514	198	75	439	483	529	485	401	411	571	575	400	51	547	592	99	554	430	473	440	213	515	485	458	182	441	78	513	503	102	474	67	634	496	408	603	467	471	491	541	461	609	507	522	675	403
chr1	15208830	15208958	KAZN	445	272	73	427	528	549	460	414	375	542	530	468	98	540	593	75	536	492	513	435	229	545	503	496	243	467	61	494	543	100	428	96	605	510	302	592	442	523	511	468	485	560	513	575	528	458
chr1	15410656	15410780	KAZN	447	210	66	435	493	522	496	388	381	533	546	388	96	592	628	73	585	485	475	446	77	604	495	509	175	503	90	518	562	96	499	104	665	533	378	595	467	487	506	534	475	548	521	626	522	446
chr1	15496433	15496563	TMEM51	241	153	42	225	247	265	265	231	226	302	342	242	46	323	353	62	307	197	314	207	81	365	236	234	98	239	39	253	316	29	197	61	381	255	214	254	234	203	231	286	245	354	327	316	323	185
chr1	15733338	15733466	ENST00000427824	390	224	72	277	416	435	382	341	334	459	391	307	72	504	570	53	386	324	333	305	178	428	322	351	165	356	141	459	438	98	333	127	447	413	213	479	476	386	389	354	320	431	451	489	486	333
chr1	15900479	15900607	AGMAT	296	148	53	271	295	266	352	240	242	344	385	231	24	368	327	80	328	228	347	246	127	389	227	257	135	254	152	253	281	75	219	37	376	306	289	306	249	192	272	282	256	400	277	417	394	219
chr1	15944530	15944668	DDI2	499	250	82	457	567	536	562	445	469	546	603	476	144	676	697	81	654	655	606	512	183	615	611	683	164	559	313	650	699	145	627	236	893	588	189	659	500	461	501	510	467	624	624	672	742	541
chr1	16196685	16196809	SPEN	293	127	37	216	288	256	264	254	242	313	293	218	89	304	321	101	295	291	244	259	122	311	271	302	128	296	118	325	369	168	293	117	364	291	218	319	216	214	270	253	221	300	291	380	346	247
chr1	16331895	16332017	C1orf64	406	182	72	366	421	454	428	313	351	498	471	383	84	442	544	121	465	402	453	407	69	499	398	419	115	372	74	457	504	88	419	69	583	445	336	462	370	382	410	389	450	503	483	571	564	387
chr1	16393146	16393370	FAM131C	417	229	84	428	452	481	459	359	376	509	556	345	99	520	632	92	498	401	480	424	92	579	420	420	80	440	71	505	523	85	381	130	698	612	472	513	434	453	442	474	426	563	478	623	626	389
chr1	16593977	16594105	FBXO42	464	203	72	426	460	465	435	379	378	506	536	422	48	560	563	144	528	386	505	376	65	551	474	525	95	464	72	495	540	97	425	186	588	423	279	429	369	383	489	415	409	547	408	618	559	379
chr1	16686704	16686828	ENST00000475078	294	143	59	277	269	275	319	267	291	347	412	225	59	416	410	90	364	231	293	237	137	400	249	326	42	295	138	323	353	48	258	92	434	289	276	288	246	226	271	324	286	421	327	469	482	224
chr1	16878277	16878397	ENST00000438396	148	74	33	95	104	104	72	78	102	164	170	141	40	101	176	81	117	51	78	54	45	110	53	30	40	73	106	94	78	146	59	32	325	93	191	233	72	128	172	167	185	224	169	128	183	47
chr1	16890104	16890248	NBPF1	623	433	78	776	962	852	790	622	713	899	760	1026	215	816	1153	236	818	870	934	689	191	914	743	713	207	912	200	859	901	364	782	204	1217	780	826	1323	742	603	881	938	928	953	842	869	967	818
chr1	16968844	16968968	ENST00000362058	864	587	95	765	949	925	854	741	830	1050	1101	1152	198	1077	1162	295	1030	1415	848	1127	144	1083	1236	1072	177	1340	183	1176	1180	204	1017	272	1418	970	861	1499	755	694	1091	869	1035	1099	884	853	1107	962
chr1	17009292	17009446	42	368	242	74	621	521	548	658	470	463	536	558	471	151	653	444	105	424	173	569	271	164	647	308	268	186	408	150	282	541	233	227	136	518	421	709	684	553	334	349	512	444	630	569	450	805	353
chr1	17051005	17051275	43	699	492	142	1194	1151	1249	1303	900	955	1134	1177	1149	249	1361	1137	195	1094	921	1253	907	194	1310	848	987	265	1163	217	567	1370	277	774	185	1055	1071	1342	1703	1405	787	842	1057	937	1175	1208	999	1374	1126
chr1	17182530	17182650	ENST00000414128	96	68	24	117	110	102	114	87	76	152	152	80	34	148	96	55	99	47	107	42	34	141	45	57	49	56	65	74	102	91	20	28	87	81	228	106	81	92	94	120	99	94	81	124	149	54
chr1	17206377	17206531	ENST00000466256	415	344	75	652	736	625	746	488	494	590	497	422	99	663	720	83	484	414	745	383	119	702	452	473	151	401	124	566	721	157	594	153	774	709	371	841	789	609	608	716	734	656	783	842	911	582
chr1	17249285	17249413	CROCC	274	223	70	363	587	418	463	299	328	427	297	273	84	475	478	155	322	408	486	333	61	469	424	362	93	341	101	496	612	60	516	90	581	463	81	642	560	386	469	396	546	424	503	675	627	472
chr1	17289823	17289953	CROCC	478	298	87	458	599	601	518	563	524	603	558	587	50	670	732	148	602	767	625	663	86	675	776	749	113	667	167	716	744	123	627	104	762	721	159	744	553	548	572	580	658	633	647	726	627	633
chr1	17303537	17303659	MFAP2	431	242	80	445	559	537	470	413	352	549	463	470	121	662	720	77	681	679	637	564	276	678	688	573	102	527	279	574	612	176	567	120	670	415	92	567	451	476	392	458	522	554	578	627	557	630
chr1	17386779	17386901	44	477	267	51	412	575	499	430	360	388	548	490	416	105	482	533	122	460	369	392	388	188	497	424	424	148	479	187	449	484	211	442	146	672	570	385	509	420	441	533	418	468	562	547	564	652	419
chr1	17437278	17437400	PADI2	409	269	60	377	484	502	503	414	397	485	579	374	77	566	538	150	486	410	410	414	174	461	430	460	148	490	229	469	519	225	449	164	612	551	270	505	414	486	509	420	452	540	476	571	581	402
chr1	17600241	17600373	PADI3	472	230	76	519	537	576	515	452	462	551	649	463	79	679	698	75	670	495	569	453	302	648	469	541	249	526	257	546	546	294	485	149	744	553	284	633	470	470	567	560	510	592	615	710	667	404
chr1	17794115	17794255	45	291	208	60	244	296	310	375	313	289	378	391	247	76	368	459	96	378	293	364	294	115	393	325	352	149	286	136	313	383	174	262	53	483	341	230	363	268	269	265	297	306	402	357	433	416	263
chr1	17876351	17876477	ARHGEF10L	376	218	65	442	496	511	434	366	392	493	495	405	51	540	520	177	494	453	502	426	221	509	443	474	272	490	247	482	548	260	456	155	606	481	338	559	417	382	476	413	398	484	482	592	578	447
chr1	18084250	18084374	ACTL8	473	258	82	470	534	553	529	460	469	558	596	446	99	570	678	117	582	469	537	489	189	598	540	574	97	540	186	561	589	205	534	149	689	584	374	633	466	548	574	487	528	561	557	560	569	510
chr1	18263696	18263826	46	338	200	58	323	363	406	360	318	287	397	420	240	95	362	395	102	377	314	371	297	116	402	325	346	36	370	156	414	400	163	316	138	427	346	306	437	350	351	339	384	331	432	378	404	446	331
chr1	18408705	18408855	47	345	227	56	372	383	419	393	362	324	462	440	353	43	444	460	110	449	364	389	377	44	461	375	415	99	370	163	475	486	184	378	140	526	433	358	497	402	407	438	380	388	429	375	458	477	356
chr1	18577785	18577921	IGSF21	295	186	75	329	355	423	391	287	311	427	426	305	84	450	426	39	396	309	376	282	62	385	343	342	154	349	181	419	404	207	345	68	489	379	278	369	330	333	362	377	317	456	376	400	503	309
chr1	18632314	18632438	IGSF21	388	217	83	401	515	556	488	365	362	485	496	376	51	550	638	149	566	465	496	440	110	537	476	506	231	475	72	488	599	131	465	178	638	510	328	503	398	444	507	437	451	529	496	569	586	428
chr1	18895761	18895907	48	414	193	75	310	466	523	424	312	314	484	409	290	92	612	581	127	517	404	475	509	63	559	493	526	79	505	174	475	520	224	449	187	642	508	185	593	316	425	532	379	403	619	501	503	509	374
chr1	18965930	18966070	PAX7	334	313	83	456	521	612	530	393	448	408	496	560	148	560	685	82	629	605	556	395	71	657	471	512	79	575	138	658	537	143	548	215	649	553	183	494	459	447	463	466	570	633	514	649	703	476
chr1	19169916	19170038	TAS1R2	325	169	46	316	327	415	312	300	314	374	406	281	55	413	407	84	386	269	337	326	92	364	320	359	29	341	133	406	356	156	302	99	509	381	337	412	284	302	383	333	309	405	380	427	392	285
chr1	19304549	19304693	49	226	122	30	279	234	332	163	276	183	276	193	107	50	420	315	56	301	59	138	76	62	186	256	158	25	177	116	210	259	142	245	91	199	154	354	344	238	201	211	154	199	379	242	258	304	262
chr1	19480755	19480877	UBR4	338	117	49	327	365	386	325	280	246	378	416	268	60	418	413	93	363	251	313	300	151	358	270	319	143	303	83	368	402	48	266	124	483	357	413	462	320	356	397	347	310	442	370	418	428	272
chr1	19535092	19535220	UBR4	315	182	51	317	352	399	333	284	263	347	348	319	76	422	382	122	409	251	341	228	125	435	298	360	117	337	156	395	339	141	318	79	414	322	296	354	277	333	343	276	327	430	366	402	470	301
chr1	19809706	19809832	CAPZB	295	176	63	270	386	348	304	226	292	354	417	284	32	349	437	55	406	307	321	298	69	419	290	323	85	332	129	375	391	65	297	56	451	358	264	381	273	296	306	304	347	374	358	454	428	270
chr1	19849594	19849742	50	411	185	61	314	365	360	372	280	319	411	453	265	83	458	392	98	402	304	343	347	118	390	348	338	83	365	44	437	408	208	348	145	547	377	323	429	291	330	385	384	334	445	387	492	517	341
chr1	19978859	19978983	NBL1	477	326	84	595	693	632	610	525	510	657	666	522	67	651	778	83	706	683	661	625	114	674	690	615	86	643	85	654	652	203	623	283	711	572	384	743	512	647	610	604	626	602	706	676	660	607
chr1	20188414	20188542	51	403	189	77	355	411	408	416	371	336	477	488	373	33	467	524	50	491	281	386	335	78	450	360	405	155	394	85	407	427	117	371	110	557	368	296	411	341	357	443	451	404	481	484	492	490	380
chr1	20359126	20359274	ENST00000469069	469	224	68	402	529	548	502	449	406	615	535	491	101	591	602	133	538	350	488	403	145	571	502	471	240	455	141	485	543	109	457	190	680	463	417	526	458	480	494	527	464	582	564	625	579	455
chr1	20451752	20451882	52	347	174	51	292	349	363	430	378	344	401	471	333	35	489	483	50	454	298	367	315	58	476	352	383	191	302	44	371	500	173	362	109	559	427	319	422	330	283	364	404	360	508	445	524	536	367
chr1	20582599	20582735	53	311	168	62	270	325	408	357	237	285	375	379	299	97	387	414	126	373	281	365	241	122	383	292	336	83	272	157	336	385	201	268	135	441	383	321	411	318	305	325	359	345	362	346	428	439	263
chr1	20872614	20872744	54	396	189	51	375	440	474	399	381	361	481	508	424	41	525	499	113	492	378	431	382	113	529	388	434	80	440	167	440	530	210	446	155	600	498	322	508	414	409	433	447	437	474	501	521	554	401
chr1	20977968	20978116	PINK1-AS	256	111	51	280	246	330	271	271	259	347	425	230	72	332	351	98	307	210	314	214	147	358	219	323	89	256	157	322	313	198	183	70	347	292	208	295	228	236	264	324	254	331	310	407	397	229
chr1	21069055	21069177	55	248	123	36	265	257	269	251	221	192	271	301	257	44	341	370	80	330	203	288	225	79	359	201	244	121	229	86	325	296	84	178	85	330	222	233	239	200	226	245	255	234	295	307	328	393	215
chr1	21221429	21221573	EIF4G3	277	133	52	243	278	221	296	272	243	337	367	189	62	368	367	74	249	159	267	178	81	335	226	205	88	251	136	266	276	28	230	42	377	231	294	230	215	216	291	255	287	316	334	363	368	245
chr1	21430532	21430654	EIF4G3	274	149	42	311	350	355	345	272	260	346	334	289	53	424	382	83	412	216	345	271	110	380	214	334	29	277	113	294	305	104	183	86	371	278	226	317	208	279	286	340	313	406	385	414	435	217
chr1	21516047	21516195	56	423	214	58	290	350	393	335	312	288	381	382	339	114	461	472	138	425	342	388	332	63	453	354	398	139	388	84	387	465	234	382	95	514	378	268	427	318	336	317	396	372	433	454	500	473	329
chr1	21729069	21729190	57	259	152	48	222	243	233	254	217	235	242	282	208	53	312	336	76	297	247	246	243	78	296	256	240	102	245	76	320	308	169	255	74	375	253	167	229	166	196	259	246	234	312	285	358	384	230
chr1	21910613	21910737	58	470	243	74	443	532	563	477	466	416	533	522	447	124	606	683	128	573	551	574	472	242	620	446	533	264	479	94	576	556	185	482	103	655	580	330	642	431	430	573	461	537	550	559	635	564	516
chr1	21988753	21988919	RAP1GAP	592	349	88	574	773	713	592	565	557	731	706	577	83	791	852	179	742	661	664	649	112	763	707	755	189	739	112	691	756	219	731	76	810	813	449	844	624	674	712	609	716	736	738	743	727	664
chr1	22076558	22076680	USP48	364	125	61	290	313	277	353	257	198	367	347	300	79	364	400	81	351	280	339	346	58	383	276	319	159	315	138	366	422	196	285	90	535	310	289	336	258	283	284	336	320	417	386	413	375	311
chr1	22283757	22283885	59	509	261	76	568	518	586	557	482	421	652	537	571	110	729	812	110	647	624	722	621	90	773	645	663	182	706	155	623	759	219	680	212	706	500	348	679	496	512	502	529	639	638	675	626	585	672
chr1	22426125	22426261	60	487	210	83	506	608	539	501	462	415	609	556	542	52	638	701	113	583	429	530	456	155	625	452	565	47	527	222	556	557	225	444	169	669	547	398	577	456	522	534	494	529	613	617	623	650	469
chr1	22616943	22617073	61	411	214	66	352	468	503	436	357	407	495	497	345	69	532	573	91	521	397	449	357	163	494	377	374	118	354	166	436	422	76	412	128	576	464	315	546	388	481	480	404	401	499	494	569	540	424
chr1	22684839	22684975	62	362	186	71	418	523	506	440	377	421	490	532	410	38	625	656	103	468	370	496	373	216	583	433	488	73	422	263	477	490	219	370	76	582	432	296	457	409	408	435	465	427	457	527	554	501	432
chr1	22954292	22954426	63	330	160	60	354	340	433	351	299	308	379	381	281	84	471	549	116	464	415	378	424	177	525	461	404	185	413	170	451	454	90	448	73	532	405	152	385	287	384	376	341	398	363	349	451	490	406
chr1	23017529	23017661	64	448	284	74	405	506	495	494	463	430	532	584	411	87	559	635	56	571	543	507	459	163	651	492	527	174	459	199	524	557	145	503	180	720	463	232	528	490	488	492	478	448	573	532	649	650	452
chr1	23215094	23215220	EPHB2	462	273	85	428	505	498	540	423	449	529	579	479	37	650	686	121	585	557	601	479	182	685	563	598	178	531	119	609	588	128	521	190	672	610	269	577	443	448	515	459	512	558	530	652	632	484
chr1	23277295	23277437	65	186	99	27	160	151	160	183	164	177	209	229	126	36	190	224	69	212	121	165	145	47	221	120	163	77	147	83	197	207	132	137	90	272	200	184	169	168	146	151	176	189	216	194	254	265	138
chr1	23432278	23432434	LUZP1	122	93	30	217	91	101	138	95	170	117	246	78	21	129	131	41	174	36	101	99	25	160	65	91	30	79	20	139	186	71	29	35	211	175	236	148	81	129	96	131	138	228	181	143	295	113
chr1	23622637	23622785	66	237	111	49	226	299	273	281	220	206	277	296	222	58	298	264	39	331	174	287	189	102	337	182	257	124	224	113	325	376	130	185	135	286	232	334	299	237	244	293	296	192	339	283	340	359	207
chr1	23752872	23753004	67	559	353	64	523	572	625	603	537	483	615	742	501	126	587	719	148	588	495	517	482	62	567	507	530	138	488	84	644	594	200	546	122	791	527	338	667	490	526	562	558	534	638	588	681	743	506
chr1	23991684	23991824	68	344	153	67	352	353	399	363	340	331	436	433	305	76	460	462	112	455	244	386	304	49	436	313	349	187	358	128	357	455	155	310	121	528	329	317	443	270	262	342	400	355	428	427	456	451	306
chr1	24154476	24154614	ENST00000374483	356	210	59	417	386	426	436	399	323	494	441	356	66	518	552	61	442	283	474	303	195	505	305	381	160	338	100	409	420	236	323	164	540	425	342	442	378	347	413	440	422	491	494	486	526	347
chr1	24286834	24287089	PNRC2	739	398	102	713	886	726	788	736	615	853	877	620	170	915	1028	210	867	645	822	653	153	936	647	769	241	705	155	805	720	242	683	128	1043	687	609	756	709	652	724	841	851	862	755	994	946	688
chr1	24288599	24288723	PNRC2	155	81	26	163	178	121	179	155	127	155	199	123	46	179	171	83	160	57	143	109	71	190	88	111	91	108	106	158	178	131	80	76	208	135	219	156	122	155	149	193	140	192	161	206	246	100
chr1	24340642	24340897	69	594	351	93	530	612	623	662	571	528	748	721	576	150	790	831	194	654	508	629	540	190	737	583	642	139	612	271	653	792	327	519	127	854	718	488	759	523	589	664	651	632	759	728	782	787	571
chr1	24491953	24492087	IFNLR1	357	297	72	469	461	507	492	430	411	562	572	460	101	621	593	122	568	460	563	426	143	598	525	503	70	510	219	515	577	209	497	63	623	487	392	549	401	422	448	521	546	532	559	614	590	461
chr1	24641699	24641833	ENST00000437965	364	204	66	312	400	483	388	334	338	384	425	316	52	424	464	54	448	339	388	288	163	466	391	372	46	399	183	417	376	144	353	129	504	370	268	379	349	329	390	324	358	477	365	494	483	320
chr1	24852344	24852466	RCAN3	401	151	71	305	392	410	399	351	319	421	411	359	75	460	447	119	414	346	379	300	134	410	336	373	54	371	180	415	428	96	326	120	471	350	325	353	322	299	358	335	372	382	409	459	471	321
chr1	25020949	25021073	70	370	187	42	326	381	284	375	330	252	376	409	298	51	380	366	102	372	337	362	315	77	405	311	331	46	333	163	342	354	152	302	119	437	353	353	419	267	300	322	363	356	416	378	430	456	275
chr1	25097356	25097480	CLIC4	306	155	63	353	317	369	361	334	323	439	352	262	63	536	461	43	427	241	384	255	145	441	287	337	127	294	35	380	425	207	241	131	516	323	292	349	302	267	323	363	382	451	419	472	504	294
chr1	25326567	25326689	71	515	299	83	449	563	615	518	456	441	613	538	508	110	690	804	71	689	663	653	600	126	671	636	651	110	586	228	670	652	226	558	233	774	599	163	662	515	548	606	543	636	620	622	680	659	586
chr1	25498984	25499106	72	389	255	72	414	453	507	518	426	410	470	531	401	95	580	538	103	569	512	504	458	211	529	522	548	225	499	83	499	495	225	540	165	627	474	276	555	413	396	459	495	488	574	528	634	570	464
chr1	25580151	25580279	ENST00000561867	303	168	40	276	316	315	279	238	237	334	312	241	86	373	396	115	330	277	277	297	112	372	267	298	132	331	113	369	392	141	322	114	382	318	271	339	288	290	279	309	298	317	299	369	339	269
chr1	25719561	25719687	RHCE	314	184	50	302	333	306	291	272	265	353	389	273	77	389	432	91	372	275	329	297	47	396	290	281	152	302	128	334	387	136	299	120	464	352	310	388	315	291	364	310	365	394	357	420	436	305
chr1	25887435	25887603	LDLRAP1	391	200	63	367	392	406	379	315	329	477	461	365	98	451	470	117	424	387	413	358	127	428	336	449	67	422	124	473	431	69	357	172	550	494	384	526	407	396	409	385	377	441	385	440	488	340
chr1	26092204	26092330	MAN1C1	461	293	70	395	532	600	513	455	397	559	534	466	120	690	677	133	587	604	563	473	69	576	651	601	90	571	92	585	619	99	573	126	710	515	189	588	458	553	515	451	473	612	516	643	717	539
chr1	26156818	26156952	MTFR1L	406	212	66	368	400	436	480	328	350	424	493	348	54	474	533	91	457	333	424	347	51	470	345	356	152	342	62	383	414	76	327	71	515	428	317	446	363	381	416	397	385	446	461	554	588	312
chr1	26370177	26370299	SLC30A2	366	173	70	327	417	425	403	343	343	443	454	295	91	433	518	93	502	389	377	395	44	466	418	420	120	433	71	518	467	119	449	139	511	442	310	484	406	395	409	384	356	415	471	483	500	375
chr1	26475483	26475609	73	475	275	70	496	567	575	538	416	453	641	588	462	97	657	651	80	556	505	557	452	77	614	485	537	130	524	91	517	613	115	472	217	690	538	349	626	474	476	501	573	563	617	586	650	603	460
chr1	26702954	26703088	74	312	186	48	328	330	308	313	290	288	345	429	322	29	455	437	81	398	283	359	283	32	423	271	308	166	319	45	352	381	117	272	126	467	320	248	339	265	283	326	320	299	416	348	374	486	311
chr1	26743821	26743945	LIN28A	336	192	66	307	392	390	376	305	289	377	393	313	74	446	499	95	369	367	373	332	151	437	374	343	74	386	143	428	472	82	371	55	470	373	302	427	284	324	362	323	339	397	395	496	445	367
chr1	27009336	27009458	75	460	239	64	441	520	516	505	493	451	539	615	443	86	653	669	66	562	450	509	451	203	620	501	565	143	513	236	534	566	103	474	72	665	505	345	560	395	397	526	488	486	606	554	605	685	458
chr1	27033320	27033446	ARID1A	381	158	63	262	345	319	398	301	292	383	455	246	75	389	407	116	380	176	349	236	150	418	253	300	44	265	167	321	344	53	234	114	474	344	340	373	293	299	365	358	349	413	374	429	466	271
chr1	27313716	27313915	76	429	254	97	417	464	502	504	441	384	556	607	359	104	598	633	156	527	367	497	452	212	568	407	490	94	460	238	557	575	118	446	178	671	571	376	544	364	399	469	476	474	623	565	637	691	430
chr1	27412428	27412558	77	399	283	68	329	456	434	399	368	384	433	500	332	74	528	532	87	499	430	417	420	86	534	462	492	87	452	152	494	550	138	496	66	654	474	244	454	330	325	357	388	373	531	482	561	644	385
chr1	27493641	27493765	78	400	186	68	337	388	397	386	363	333	396	478	312	96	520	467	97	454	358	375	382	39	454	424	428	141	429	44	440	498	71	367	107	509	450	274	477	314	326	362	384	364	449	496	521	541	355
chr1	27773840	27773990	WASF2	333	157	69	276	308	357	382	275	305	398	427	275	45	364	350	77	328	250	302	259	98	366	243	244	124	313	49	353	364	191	222	94	523	289	282	362	274	273	359	308	311	424	419	447	486	244
chr1	27885840	27886086	AHDC1	535	364	117	603	712	721	715	573	564	790	841	499	145	823	881	130	839	629	605	634	288	763	601	719	262	643	146	780	807	229	663	227	974	872	566	768	580	658	654	664	654	871	704	900	857	552
chr1	27971434	27971580	79	519	257	100	607	713	674	634	560	516	777	808	572	112	772	852	139	668	623	717	575	166	600	616	663	142	628	108	677	813	212	693	153	850	715	396	772	570	625	597	637	634	735	678	805	736	617
chr1	28104441	28104723	STX12	843	404	138	717	867	907	832	683	716	936	938	689	116	1026	1075	261	996	867	862	805	315	1010	808	939	197	815	249	992	1023	326	792	237	1193	944	648	974	700	734	834	817	787	1052	923	1105	1156	685
chr1	28236628	28236760	RPA2	320	178	56	389	386	370	421	406	363	453	461	378	84	542	561	157	450	382	502	396	214	533	359	452	217	408	211	407	437	80	344	126	533	347	253	393	327	299	352	397	400	464	443	522	527	328
chr1	28394123	28394265	EYA3	284	125	47	193	225	240	285	213	246	256	320	193	60	320	299	83	275	161	222	197	85	284	185	220	92	191	84	269	272	59	184	78	370	240	293	233	221	190	261	259	263	300	294	351	405	194
chr1	28589500	28589634	SESN2	365	214	64	326	385	417	411	351	327	412	463	382	75	457	486	118	423	375	377	390	51	482	427	480	135	449	77	483	484	91	434	196	572	392	156	476	356	369	397	369	413	497	453	518	523	383
chr1	28776559	28776705	PHACTR4	288	161	70	256	292	337	370	257	282	358	374	315	87	456	475	98	362	275	369	302	93	447	339	378	75	287	161	411	392	80	282	98	464	321	198	383	246	262	330	357	316	389	374	391	427	285
chr1	28894185	28894311	TRNAU1AP	220	112	52	203	232	239	256	248	225	286	280	222	29	284	290	109	275	179	246	232	132	308	236	251	121	248	132	280	284	118	201	108	315	310	256	308	190	200	248	239	262	310	254	317	323	197
chr1	29027586	29027716	GMEB1	222	110	53	218	169	186	241	149	157	216	283	138	44	253	276	79	234	142	202	144	39	246	142	190	96	165	94	166	243	162	131	80	337	190	181	200	156	170	152	197	221	208	250	273	325	133
chr1	29238811	29238961	EPB41	340	207	64	334	359	359	448	352	351	430	494	300	48	466	454	123	411	294	401	320	162	415	344	299	61	299	185	392	453	201	307	146	552	329	305	367	279	292	346	383	403	450	351	448	497	287
chr1	29300280	29300404	EPB41	277	142	43	230	268	279	305	274	258	317	371	225	60	375	329	91	332	218	344	260	126	351	245	223	114	233	72	308	352	186	212	106	392	274	260	294	230	222	200	307	304	339	304	389	421	241
chr1	29428920	29429054	EPB41	277	160	55	222	267	307	307	238	240	295	311	186	46	336	418	77	301	356	320	327	58	311	275	327	104	323	101	334	329	89	341	77	476	280	180	305	185	208	304	189	236	347	310	386	503	229
chr1	29608266	29608410	PTPRU	375	217	65	390	428	453	391	366	375	481	439	369	87	528	559	123	509	370	446	410	73	524	396	442	243	383	246	459	506	164	405	158	546	427	307	470	385	426	391	479	436	501	493	543	539	403
chr1	29830885	29831025	80	337	169	57	297	384	392	367	345	272	384	437	309	81	446	457	113	371	354	384	348	65	444	333	391	180	290	156	397	474	141	299	177	558	427	257	380	337	339	363	318	375	368	425	418	445	319
chr1	30031764	30031885	81	390	220	89	376	467	467	434	361	346	478	480	356	72	525	465	122	466	373	415	327	144	480	382	444	201	386	156	469	489	95	384	64	617	498	316	466	427	451	441	389	404	511	462	555	566	389
chr1	30191109	30191237	82	370	218	71	429	486	491	484	395	352	532	483	367	75	485	578	150	488	441	496	376	106	536	468	434	181	358	127	457	511	60	371	44	530	565	335	479	378	455	486	446	454	544	454	658	444	461
chr1	30342292	30342416	83	333	122	42	289	305	414	208	214	319	328	402	222	45	344	317	44	435	188	229	298	132	387	215	278	104	174	47	238	328	112	193	81	326	296	268	396	253	224	355	323	292	308	311	450	410	312
chr1	30496387	30496521	LOC101929406	534	228	72	490	568	597	467	489	394	610	559	454	62	630	687	116	587	468	538	405	180	565	447	552	132	481	149	549	503	222	456	149	712	523	355	526	460	577	545	515	502	657	587	666	644	475
chr1	30675791	30675933	84	242	131	38	207	184	236	264	230	193	253	311	163	69	276	236	87	276	105	265	185	79	284	175	165	80	193	120	210	238	139	130	80	357	231	264	263	216	219	266	264	207	285	272	292	332	159
chr1	30777033	30777161	85	578	316	86	608	648	732	592	531	535	661	693	542	77	723	725	157	678	603	630	554	162	719	602	635	87	674	276	681	713	113	585	238	814	693	417	608	595	609	606	628	586	717	687	690	754	586
chr1	31062544	31062668	86	421	208	69	437	498	473	450	356	380	460	474	405	91	546	598	140	555	464	505	415	152	543	488	493	216	462	119	556	509	253	454	185	639	483	320	535	387	431	477	417	458	516	490	607	578	441
chr1	31164534	31164660	87	322	203	64	297	355	384	353	290	325	395	397	284	78	455	490	93	489	445	402	384	84	485	417	427	152	426	97	516	503	169	426	163	513	404	269	407	329	371	380	367	326	474	414	555	567	404
chr1	31276508	31276650	88	311	239	64	352	362	379	434	311	329	423	476	342	66	515	466	115	419	292	380	338	138	425	267	400	151	364	148	404	413	205	348	133	536	354	346	373	304	353	359	417	366	487	434	481	518	265
chr1	31485097	31485229	PUM1	442	202	59	387	431	445	466	374	341	407	522	386	97	447	474	143	398	303	366	311	167	450	304	428	191	401	207	452	453	233	301	53	590	419	350	428	348	371	437	405	418	441	440	455	538	301
chr1	31560305	31560445	89	227	137	46	195	205	215	267	158	224	263	306	192	59	300	296	64	201	212	215	219	47	265	181	291	78	247	105	282	321	176	223	135	331	252	187	232	176	119	221	219	233	282	255	341	347	184
chr1	31741521	31741665	SNRNP40	573	281	78	454	632	562	562	480	413	564	604	452	120	699	754	173	655	530	551	471	100	654	553	547	73	562	90	597	659	221	569	203	738	558	390	583	446	515	567	536	526	584	667	626	697	497
chr1	31903598	31903722	SERINC2	330	205	55	398	329	387	405	368	389	467	488	364	58	499	507	132	472	404	420	400	68	425	417	430	79	385	142	438	529	221	406	189	579	431	144	355	330	350	365	450	397	503	464	529	537	373
chr1	32018262	32018388	90	357	136	59	348	348	346	331	308	306	436	408	355	107	550	546	92	486	451	487	350	198	559	431	400	46	390	41	441	475	129	359	50	502	316	250	349	318	291	318	392	373	373	442	492	485	394
chr1	32147589	32147727	COL16A1	371	227	52	336	438	485	472	283	366	456	448	348	39	578	524	115	396	285	459	420	157	451	404	347	41	358	79	333	364	40	368	105	583	424	315	499	406	340	456	416	364	519	474	471	488	363
chr1	32302056	32302190	91	426	215	74	391	440	457	469	411	380	495	502	416	100	474	541	71	464	442	509	440	225	485	437	479	84	537	117	493	552	90	457	187	641	458	237	525	371	458	425	429	455	502	482	536	470	436
chr1	32537771	32537971	ENST00000366152	405	181	69	354	346	352	441	283	346	455	456	321	89	491	505	121	408	316	386	311	173	462	308	371	71	392	169	419	473	108	343	162	573	435	379	453	346	317	382	432	437	524	459	533	534	302
chr1	32616851	32617115	KPNA6	777	372	124	682	809	814	847	657	725	955	947	673	100	970	1031	230	866	692	836	706	230	948	728	761	161	785	238	806	893	215	742	182	1091	768	507	922	744	633	764	870	788	1006	984	1011	1038	634
chr1	32812041	32812298	92	756	452	126	804	986	905	907	780	715	1012	1028	824	124	1063	1115	212	1032	1006	901	896	221	1050	940	1018	246	1028	188	972	1126	286	893	284	1208	1048	724	1167	791	749	946	895	991	988	1007	1048	1099	902
chr1	32887180	32887301	93	368	172	67	336	373	386	343	330	348	409	473	308	59	480	493	39	399	274	386	282	56	454	295	344	150	304	84	407	351	113	306	113	490	339	230	372	317	327	353	335	357	451	422	489	550	285
chr1	33166839	33167111	SYNC	831	460	130	778	887	795	833	721	687	970	969	802	164	1044	1107	137	958	819	914	850	229	1000	935	916	137	1001	269	893	989	213	854	257	1169	911	596	1084	713	755	685	851	910	991	965	940	1027	864
chr1	33289352	33289476	S100PBP	148	76	35	121	154	104	145	117	107	167	180	116	36	174	178	42	160	71	127	117	30	162	102	140	40	132	64	151	152	79	87	32	196	133	173	139	124	135	142	133	146	168	178	161	214	83
chr1	33446789	33446913	94	423	244	80	463	509	509	508	425	383	579	584	453	97	651	683	104	532	442	546	426	50	645	478	490	161	441	56	522	593	140	464	164	580	516	250	556	460	465	435	485	502	548	536	614	634	462
chr1	33583098	33583236	AZIN2	420	233	69	384	510	438	480	354	359	526	465	406	40	493	515	101	478	410	511	394	60	535	449	452	214	448	72	532	508	166	457	171	559	573	344	510	380	472	492	490	413	521	490	498	490	372
chr1	33761608	33761732	ZNF362	554	267	71	464	535	599	521	489	478	628	623	489	109	656	683	150	628	509	572	477	66	654	500	521	170	606	93	532	653	101	499	232	767	618	443	679	521	535	585	522	504	594	565	660	675	470
chr1	33802856	33802994	PHC2	347	140	49	306	385	384	338	257	258	321	387	252	80	364	431	100	339	287	368	228	46	420	310	324	135	353	28	374	355	189	295	106	420	341	294	366	301	292	373	325	362	357	388	386	361	346
chr1	34054772	34054896	CSMD2	461	204	68	450	562	531	454	466	400	538	569	469	90	608	671	69	557	439	535	444	93	568	446	460	148	488	79	583	547	133	528	55	662	486	257	591	419	498	520	525	427	581	562	618	584	466
chr1	34215863	34215993	CSMD2	270	131	51	277	266	328	287	244	245	288	321	231	71	387	359	98	348	249	297	261	67	345	256	283	137	240	48	324	362	140	252	117	369	315	267	259	266	255	268	283	304	318	303	404	331	267
chr1	34345171	34345333	CSMD2-AS1	436	181	70	483	557	534	461	405	406	571	553	404	88	568	574	104	563	421	512	422	67	513	447	477	212	505	199	549	538	233	464	182	687	511	391	571	396	504	433	540	476	552	585	572	531	443
chr1	34515240	34515364	CSMD2	325	142	54	322	336	351	306	306	277	363	383	273	55	389	379	93	344	291	329	305	126	412	326	323	156	342	146	386	376	162	301	48	443	337	355	330	288	274	314	375	371	366	336	393	461	237
chr1	34597836	34597962	CSMD2	395	131	55	373	416	423	351	337	379	391	320	255	82	503	475	124	494	505	405	428	178	446	473	436	214	421	130	561	414	190	469	196	528	409	198	446	387	342	340	431	433	420	405	505	405	447
chr1	34809823	34809957	95	434	215	58	275	359	491	455	366	294	460	480	294	64	400	424	94	447	235	448	232	152	471	306	325	127	315	32	424	470	113	273	98	484	444	362	420	382	340	405	408	379	494	413	452	449	299
chr1	34931590	34931764	96	503	178	85	461	545	594	543	457	427	569	586	455	119	609	647	173	673	464	602	424	211	638	488	507	274	449	103	625	548	126	471	120	663	513	416	576	467	526	532	582	510	638	553	608	605	481
chr1	35119939	35120061	97	394	215	71	435	564	485	373	343	410	521	404	432	99	592	511	111	527	407	408	377	293	567	462	461	247	511	53	490	422	173	418	128	607	483	304	390	400	413	509	465	475	581	387	582	454	480
chr1	35174645	35174781	98	440	224	85	535	641	611	514	428	472	589	594	487	53	667	663	147	622	457	591	400	242	602	533	541	200	506	102	526	530	211	490	184	815	524	326	601	529	567	624	611	525	644	574	687	662	447
chr1	35397783	35397909	99	443	221	66	403	511	523	481	416	415	502	535	444	83	566	613	121	591	425	514	452	90	550	491	471	89	499	85	527	548	260	489	230	664	468	314	561	445	476	445	490	462	561	540	595	653	432
chr1	35530683	35530927	ZMYM1	499	296	80	457	515	600	579	434	474	556	656	419	108	678	698	156	612	503	617	467	174	698	526	634	138	549	157	631	718	270	561	232	788	479	369	555	406	409	533	490	514	670	619	768	795	478
chr1	35687125	35687259	100	285	162	48	287	238	285	348	227	244	328	354	261	52	331	327	42	304	158	367	210	112	298	233	250	36	228	124	283	335	143	201	32	432	296	276	312	205	209	281	341	300	354	315	370	432	264
chr1	35783116	35783392	ZMYM4	605	316	100	655	627	635	687	625	574	760	768	575	90	866	847	212	800	528	694	665	297	768	610	677	157	634	266	756	816	244	592	220	979	676	675	723	612	527	588	695	649	796	776	834	868	529
chr1	35939400	35939522	KIAA0319L	265	133	50	290	312	308	358	216	296	331	393	265	93	401	395	108	362	253	358	283	148	400	278	334	131	267	165	308	431	63	258	145	436	258	245	336	275	227	279	331	303	434	316	425	492	243
chr1	36083641	36083762	PSMB2	306	124	52	283	337	345	300	227	228	378	328	292	68	398	429	131	426	348	364	340	53	397	382	362	167	357	186	382	391	102	377	74	442	311	229	355	290	292	306	319	301	353	291	425	410	310
chr1	36195194	36195316	ENST00000251195	395	194	69	430	478	449	471	411	376	512	524	496	115	552	593	130	576	455	528	419	75	560	435	472	279	416	97	497	629	143	459	98	619	500	282	539	421	391	448	512	508	515	541	533	576	447
chr1	36382392	36382534	37104	211	104	54	220	214	258	246	195	200	253	306	160	44	279	266	54	233	126	205	146	75	265	143	192	65	185	79	239	283	143	144	77	311	210	251	227	205	197	197	249	208	313	252	276	379	141
chr1	36603127	36603251	TRAPPC3	496	249	73	501	531	532	502	433	413	551	515	466	95	606	703	123	553	474	558	480	211	568	468	571	221	513	179	578	575	195	543	154	687	536	288	617	465	467	539	539	544	538	633	583	590	472
chr1	36716889	36717090	THRAP3	580	326	92	514	588	604	588	559	464	675	719	479	156	727	759	211	720	464	602	478	148	703	528	635	282	558	124	570	672	194	473	86	794	568	478	621	511	505	579	638	593	660	714	733	754	482
chr1	36912485	36912619	OSCP1	504	252	82	427	459	525	468	422	429	533	529	417	88	654	645	93	539	449	550	399	75	591	459	491	143	462	43	515	503	89	437	116	625	504	329	538	419	447	497	519	537	608	568	627	573	451
chr1	37033074	37033216	101	273	178	69	339	389	382	350	341	308	359	378	313	81	365	405	122	438	328	410	322	153	478	309	319	123	315	66	377	419	235	279	162	504	358	309	314	262	353	339	370	385	467	405	472	509	290
chr1	37114014	37114152	102	384	159	69	368	402	565	494	353	404	464	568	400	77	519	477	107	538	347	490	407	153	431	409	458	58	421	143	488	492	118	369	47	675	525	318	536	400	445	498	484	437	547	422	579	580	415
chr1	37320877	37321005	GRIK3	494	224	74	436	563	624	427	396	413	521	548	478	65	655	597	89	598	553	501	465	302	615	573	527	201	533	130	549	621	151	499	148	736	568	185	593	521	626	561	467	444	578	553	596	561	433
chr1	37430730	37430852	GRIK3	391	215	60	342	425	497	462	332	401	413	561	361	76	594	589	116	455	366	445	374	172	524	375	386	170	237	129	471	477	78	422	127	592	488	326	372	467	473	495	421	418	510	481	568	577	404
chr1	37605351	37605489	103	347	190	70	374	396	434	425	346	345	406	494	313	105	454	497	105	461	278	380	302	158	418	338	360	169	341	111	417	406	108	321	133	546	433	303	408	312	401	354	406	363	501	466	487	520	336
chr1	37711359	37711495	104	333	191	59	361	336	461	374	293	307	393	429	318	72	427	393	85	468	294	349	322	89	427	308	343	103	336	165	424	419	83	318	79	470	447	299	441	341	397	338	328	367	394	387	415	459	300
chr1	37848757	37848881	105	228	111	36	193	197	205	226	223	171	218	263	153	38	241	285	69	280	180	200	192	17	248	178	197	69	211	84	234	245	53	204	70	348	232	208	246	206	200	228	209	196	247	233	287	326	162
chr1	38109525	38109659	106	402	166	48	350	382	371	390	354	291	417	436	326	70	461	454	89	434	228	405	243	171	410	268	404	112	314	154	409	385	60	266	131	455	370	309	410	335	307	341	428	341	474	411	510	465	312
chr1	38177282	38177408	107	324	173	70	280	326	317	441	291	341	432	386	310	69	420	418	105	419	322	330	284	117	412	321	279	142	310	82	337	364	176	272	91	516	389	206	337	290	297	378	355	379	453	420	442	476	280
chr1	38309812	38309956	MTF1	262	136	50	261	321	320	325	254	271	360	389	195	71	404	428	84	377	235	267	237	35	350	271	337	120	322	160	376	380	177	262	121	453	308	263	347	278	292	274	311	311	412	343	418	488	232
chr1	38480027	38480163	UTP11L	426	230	41	435	382	514	483	390	410	473	493	384	87	507	546	128	513	417	470	378	124	569	380	466	43	498	207	498	518	233	402	80	625	512	343	485	421	355	433	363	474	519	477	534	508	383
chr1	38619105	38619229	108	214	106	47	254	276	264	294	208	198	276	305	245	63	281	294	71	297	206	249	219	114	302	248	224	49	289	119	261	254	137	222	126	350	261	194	265	241	247	267	250	236	299	213	301	294	221
chr1	38858460	38858588	109	510	224	68	471	602	561	480	400	441	535	590	433	104	613	639	91	564	395	516	408	230	550	460	469	88	462	53	520	480	192	426	152	606	489	372	530	505	515	463	547	444	566	575	623	596	474
chr1	38937198	38937322	110	300	141	52	240	245	264	262	215	202	289	296	232	44	321	321	68	250	190	250	241	80	329	221	268	70	229	92	317	325	51	221	32	365	277	282	276	231	265	262	254	234	313	294	328	346	212
chr1	39135410	39135554	111	426	273	61	391	466	483	484	320	409	544	544	427	68	515	482	61	478	387	479	397	29	485	467	436	189	427	202	464	472	66	397	172	577	389	368	459	419	420	516	453	466	529	469	545	515	480
chr1	39258630	39258762	112	350	170	61	268	322	344	410	302	268	404	419	306	64	406	468	85	389	307	392	316	75	462	333	354	132	324	149	440	459	135	292	113	423	391	305	338	277	364	292	368	354	398	413	417	377	328
chr1	39467762	39467908	AKIRIN1	330	205	69	281	356	326	399	341	210	309	552	324	45	417	535	46	423	233	384	339	130	401	305	361	170	291	85	416	289	166	269	52	425	334	278	383	186	265	343	329	348	423	413	504	551	235
chr1	39507101	39507239	113	189	98	48	223	163	188	224	211	187	264	352	175	43	324	303	89	271	181	236	238	121	325	253	308	83	187	122	214	283	139	170	94	345	251	234	216	166	197	216	295	157	312	250	301	407	188
chr1	39733697	39733821	MACF1	396	171	56	359	389	395	367	253	337	432	464	302	56	480	494	48	396	323	357	360	103	462	383	297	112	326	173	424	403	255	291	88	480	355	275	341	290	358	361	355	372	461	368	501	496	320
chr1	39820836	39820976	MACF1	440	179	67	307	376	467	410	404	308	467	365	379	94	488	517	115	515	343	437	320	215	485	345	418	177	413	95	471	423	122	409	174	532	470	308	511	416	409	413	446	395	446	472	490	460	388
chr1	39945207	39945329	MACF1	374	132	45	370	355	296	320	227	302	447	492	249	70	483	456	58	348	244	336	266	145	535	339	290	184	261	97	304	336	64	212	120	445	273	295	283	257	295	279	358	352	444	378	407	528	268
chr1	40136008	40136130	NT5C1A	335	235	66	409	374	425	438	387	357	452	526	360	77	516	552	112	489	307	434	324	137	473	324	358	175	327	88	354	415	79	319	55	559	403	237	393	337	325	370	348	394	452	492	575	578	313
chr1	40242877	40243003	BMP8B	211	116	46	265	276	286	258	234	231	268	303	183	47	374	347	79	322	246	287	214	79	332	227	263	132	263	138	330	299	83	243	101	402	301	182	272	220	241	254	232	263	331	259	363	398	237
chr1	40395093	40395235	114	306	202	65	251	344	324	428	270	274	372	433	285	65	380	415	60	400	307	399	363	113	380	192	376	120	331	118	423	383	64	331	111	342	430	307	403	302	296	382	373	369	470	441	425	450	324
chr1	40672332	40672494	RLF	527	192	80	406	434	468	463	506	379	532	489	366	49	589	561	147	519	372	443	393	218	526	413	470	207	395	207	447	492	110	406	75	611	470	347	418	395	426	438	471	410	601	581	557	689	462
chr1	40806923	40807047	115	362	181	56	318	316	345	417	355	275	386	444	335	85	481	454	137	394	282	422	304	145	411	352	314	171	352	78	375	376	58	271	147	440	331	299	340	227	288	362	381	355	424	411	418	505	304
chr1	40866200	40866350	SMAP2	480	236	77	459	528	509	466	454	447	527	508	447	45	578	582	81	510	425	506	381	112	517	438	498	89	486	90	509	520	125	504	170	597	476	304	456	417	421	497	480	515	580	542	534	569	456
chr1	41021346	41021486	116	123	49	29	95	98	125	117	107	94	165	154	93	14	168	132	40	136	37	110	76	20	128	57	73	28	91	33	107	152	60	63	40	160	142	218	131	107	94	133	112	104	159	117	136	155	80
chr1	41160130	41160252	NFYC	237	100	36	241	230	248	255	189	176	310	272	213	56	290	292	109	276	115	237	151	116	333	169	189	105	162	65	275	253	158	149	72	304	258	248	261	222	197	227	251	208	293	250	268	313	170
chr1	41397638	41397768	117	318	185	61	324	443	459	390	262	347	421	468	320	84	485	502	119	399	223	378	331	42	382	264	294	106	186	75	236	382	190	267	69	557	349	317	351	268	334	323	326	406	441	474	499	512	321
chr1	41581984	41582106	SCMH1	398	142	54	335	352	376	377	307	299	413	433	316	36	457	425	92	436	238	351	294	111	427	258	344	54	278	142	324	374	195	255	74	505	317	284	342	329	311	366	401	366	431	412	456	471	265
chr1	41849837	41849961	118	409	302	75	495	633	604	595	476	468	620	618	522	130	688	730	69	592	514	597	557	102	723	587	531	90	596	202	635	646	241	544	190	723	666	403	698	526	575	577	567	546	637	669	675	761	548
chr1	41900630	41900792	119	538	369	92	441	645	632	604	531	514	606	686	489	114	574	703	160	627	464	593	522	96	667	578	573	133	600	117	599	682	249	496	88	858	775	513	738	594	634	653	565	572	668	606	754	688	514
chr1	42105685	42105813	HIVEP3	421	253	73	352	519	500	459	409	366	461	504	415	55	518	545	113	519	444	423	353	66	501	486	491	209	409	65	551	515	248	441	35	534	461	402	532	457	440	475	425	457	539	511	509	550	395
chr1	42256269	42256405	HIVEP3	382	103	50	340	332	313	319	232	264	320	439	333	75	372	487	47	355	316	358	331	181	455	332	365	173	339	106	349	401	176	307	144	501	402	318	358	347	337	310	362	353	453	415	423	475	352
chr1	42334709	42334847	HIVEP3	402	264	74	390	560	538	458	399	394	488	527	442	48	571	604	116	529	379	498	409	226	536	421	424	83	431	232	526	504	91	389	154	570	477	327	513	434	454	469	542	495	540	543	546	554	443
chr1	42562858	42563006	120	217	93	37	210	199	189	209	189	178	259	235	172	39	260	321	25	253	131	231	185	71	262	172	255	55	173	93	253	238	44	152	80	303	172	209	162	149	165	213	226	222	256	232	321	331	145
chr1	42725588	42725732	FOXJ3	294	106	40	229	230	262	236	204	216	312	303	164	58	251	306	63	226	70	224	160	70	266	149	175	56	159	48	227	227	123	114	73	317	195	322	250	186	211	208	265	213	280	302	288	302	146
chr1	42876339	42876481	RIMKLA	291	129	44	221	257	295	308	207	232	295	300	189	41	302	367	101	291	167	311	235	98	339	247	263	62	229	134	247	246	179	160	102	398	226	349	271	264	229	293	285	306	348	367	310	386	195
chr1	42941769	42941917	ENST00000477155	472	217	77	504	507	501	508	429	467	561	567	454	101	618	617	141	539	362	544	449	62	590	436	559	95	543	168	484	554	261	447	172	626	475	398	584	421	426	572	472	467	540	562	590	574	470
chr1	43100154	43100282	CCDC30	272	114	51	252	256	228	277	236	271	299	402	220	30	398	378	61	322	124	272	231	82	310	196	257	94	215	61	258	283	144	185	73	385	232	265	288	213	188	226	280	290	427	317	384	429	203
chr1	43277222	43277348	SVBP	405	163	49	303	383	382	326	298	298	378	383	325	78	442	441	97	472	230	376	344	176	393	368	329	188	370	77	378	395	216	331	133	464	442	330	401	292	350	350	384	380	409	378	433	364	303
chr1	43471108	43471236	121	468	247	68	514	564	536	521	435	435	643	572	502	55	661	697	69	620	558	509	516	277	665	553	583	138	631	152	553	597	250	598	192	725	554	355	615	464	467	540	546	575	581	615	692	642	484
chr1	43623568	43623692	122	444	222	63	347	464	447	467	339	327	456	484	364	93	553	520	123	463	416	379	387	180	418	422	387	82	438	128	475	433	214	449	184	622	484	371	448	412	384	463	417	425	528	478	523	562	431
chr1	43761563	43761687	123	110	78	39	134	141	168	155	128	108	104	156	91	36	156	176	47	140	75	144	90	21	140	88	131	31	93	45	147	171	78	83	26	229	114	186	121	125	127	155	127	124	198	134	200	224	102
chr1	43857030	43857154	SZT2	306	136	57	227	322	309	309	225	265	339	378	263	100	365	377	30	335	223	262	259	39	373	239	264	144	299	146	327	273	62	265	50	411	312	240	313	304	329	329	286	302	331	333	424	454	222
chr1	43981209	43981341	124	384	196	58	370	395	384	357	300	316	403	441	346	62	455	504	124	401	281	373	288	112	448	335	361	186	356	99	385	397	67	335	109	560	388	342	389	323	368	394	389	379	419	357	474	456	347
chr1	44240449	44240589	ST3GAL3	309	176	42	313	340	345	335	291	277	381	373	266	111	386	409	126	339	256	345	268	182	429	301	313	138	306	81	311	310	69	274	131	458	339	341	340	292	292	315	332	336	401	362	414	410	303
chr1	44274641	44274783	ST3GAL3	278	128	47	254	288	303	282	200	249	307	305	236	24	337	349	84	357	259	301	241	114	345	237	275	69	258	139	314	312	191	252	74	370	269	234	293	257	259	262	291	290	309	308	346	372	264
chr1	44468943	44469081	SLC6A9	397	277	72	296	444	509	402	375	348	426	464	396	144	558	543	137	508	477	449	483	130	548	533	587	84	538	207	609	622	179	462	201	656	509	158	567	420	448	478	359	487	508	455	519	606	489
chr1	44653797	44653931	ENST00000603887	286	111	36	269	269	265	300	242	210	338	309	267	88	334	404	90	376	274	304	262	80	330	271	267	72	266	143	332	387	170	283	127	407	337	264	333	244	235	286	310	267	333	324	344	375	256
chr1	44801603	44801743	ERI3	117	59	30	99	90	122	100	104	101	154	158	51	16	94	64	27	80	20	89	60	20	124	51	99	13	72	37	79	100	70	44	10	150	98	257	87	65	92	111	139	101	115	132	105	181	72
chr1	44923431	44923561	RNF220	343	148	49	256	306	343	341	250	267	389	392	240	54	352	358	63	344	217	283	262	18	382	245	288	67	326	108	358	390	188	240	84	439	285	290	328	249	297	335	326	249	394	353	362	443	261
chr1	45096690	45096834	RNF220	421	230	81	455	570	606	584	430	351	610	661	515	103	699	675	123	659	472	598	450	73	644	553	525	94	479	193	577	618	158	482	109	739	581	370	597	468	500	467	494	501	647	572	680	729	468
chr1	45259205	45259375	125	772	327	82	554	655	602	589	506	491	694	617	561	172	756	817	140	679	508	694	579	176	729	608	608	271	626	292	629	698	139	614	103	822	602	329	624	544	486	567	688	600	694	770	777	777	584
chr1	45430158	45430288	EIF2B3	312	97	34	240	304	310	350	274	264	386	407	269	42	270	265	78	244	109	304	152	87	332	151	246	114	283	134	128	249	49	126	98	420	296	249	253	245	189	251	352	321	393	340	358	429	211
chr1	45611672	45611797	ZSWIM5	409	163	60	373	410	379	462	343	344	422	427	335	91	516	548	111	457	365	422	337	62	450	355	443	93	384	119	428	454	65	375	155	532	371	311	380	296	295	362	395	373	447	405	486	501	365
chr1	45720812	45720938	ENST00000464588	546	328	77	533	709	727	682	611	573	658	669	624	69	760	751	84	672	609	637	553	95	726	646	667	184	651	127	641	596	125	620	128	793	625	381	699	610	596	649	714	673	726	691	717	702	563
chr1	45872572	45872726	TESK2	265	160	64	228	250	232	306	199	228	287	337	213	43	291	264	74	259	101	248	200	21	291	167	178	84	214	85	256	317	138	155	20	335	258	377	348	208	183	277	265	229	324	310	299	305	187
chr1	46013124	46013246	126	216	116	46	189	169	184	234	178	218	233	279	163	62	308	316	48	258	209	222	244	77	264	195	212	80	232	106	275	316	24	193	74	328	262	250	296	165	166	260	233	207	280	241	324	354	191
chr1	46187268	46187400	IPP	347	206	51	279	317	335	355	306	311	357	384	224	66	411	379	89	348	288	346	287	111	356	345	331	136	325	154	389	403	84	334	47	461	312	283	286	297	241	297	308	311	436	339	447	493	290
chr1	46309358	46309498	MAST2	195	84	39	169	158	182	224	202	200	223	221	177	34	248	259	28	224	127	188	174	65	264	100	137	55	190	65	194	233	139	126	69	263	162	311	231	153	146	223	286	134	222	248	277	289	156
chr1	46444773	46444901	MAST2	399	201	76	507	489	504	535	451	442	537	593	448	67	576	589	119	516	407	521	362	55	570	437	508	123	454	222	497	489	218	502	79	632	406	306	419	388	407	428	452	534	579	540	610	647	427
chr1	46528523	46528653	PIK3R3	395	197	75	293	344	394	359	275	352	353	387	404	47	357	553	58	351	318	297	416	46	359	293	310	100	357	126	440	366	156	407	109	615	343	244	480	293	345	453	446	356	426	401	395	398	368
chr1	46734704	46734830	RAD54L	309	175	55	265	321	319	367	266	316	329	371	265	73	423	476	91	356	220	316	295	104	352	284	295	129	300	130	409	390	176	258	138	501	422	277	405	277	332	308	365	304	356	386	432	436	270
chr1	46895587	46895721	127	466	239	72	439	553	535	517	429	428	537	583	461	63	529	603	133	520	416	491	397	239	505	432	497	253	450	66	497	544	277	469	115	725	593	422	629	432	507	502	497	448	615	500	588	640	438
chr1	47109842	47109970	ATPAF1	327	152	54	289	332	341	387	277	297	405	427	301	76	424	401	37	408	279	342	250	143	374	269	346	178	317	53	425	382	153	259	72	501	322	280	336	274	303	319	334	346	364	383	405	461	286
chr1	47213332	47213458	128	378	151	68	341	465	490	377	328	317	465	430	372	70	480	490	95	454	336	392	361	161	446	340	361	219	310	117	436	411	210	325	172	533	434	351	445	385	394	443	445	395	410	477	438	450	346
chr1	47297751	47297872	129	475	266	66	473	509	491	460	421	429	559	548	493	103	600	586	58	507	409	523	400	92	550	419	484	214	526	185	480	504	254	425	160	593	492	464	552	421	492	543	492	474	583	559	553	584	442
chr1	47525173	47525294	130	408	182	57	365	391	447	360	366	338	467	442	382	86	514	531	114	485	273	447	295	147	513	340	375	105	324	182	411	423	188	332	102	479	394	301	405	346	383	382	441	429	477	433	475	484	514
chr1	47629978	47630101	ENST00000444042	340	192	57	363	412	436	372	342	369	423	456	363	70	489	483	92	433	338	381	353	81	453	355	426	154	416	179	433	417	205	374	104	509	372	303	376	315	313	384	384	402	483	460	492	549	335
chr1	47789592	47789714	131	334	154	60	374	369	341	404	318	309	411	435	333	69	464	408	59	413	294	396	319	76	453	286	393	159	357	175	356	440	185	327	146	536	388	292	376	295	301	372	417	394	414	393	446	453	346
chr1	47936642	47936778	132	350	229	63	383	424	452	408	352	352	452	445	384	48	519	548	131	490	356	441	393	130	506	449	440	126	398	198	452	475	186	380	178	508	442	301	417	385	358	365	445	399	495	434	494	527	426
chr1	48161591	48161713	ENST00000454285	385	184	56	366	436	441	385	365	361	446	443	378	79	494	514	107	505	322	430	377	174	457	348	407	61	366	199	462	392	98	360	160	529	434	427	458	441	379	444	425	401	487	453	507	485	299
chr1	48203902	48204044	133	238	128	59	265	296	341	331	263	240	373	401	240	62	374	393	86	379	196	273	207	84	313	215	227	147	276	137	334	334	201	221	92	472	333	261	285	313	286	333	328	299	381	352	461	440	212
chr1	48442110	48442268	TRABD2B	342	248	68	338	376	410	350	358	365	482	480	377	95	455	491	123	484	309	356	266	101	459	298	363	129	354	41	429	416	184	323	119	574	451	375	433	383	368	447	427	399	511	476	478	528	299
chr1	48492019	48492145	134	433	181	69	405	441	494	419	339	389	509	521	409	68	504	518	28	451	272	434	345	206	453	382	428	163	386	104	446	471	224	383	63	585	453	365	481	427	417	457	457	414	513	501	436	547	318
chr1	48647039	48647195	SKINT1L	490	203	85	454	513	536	472	410	364	507	495	435	93	507	505	109	471	334	482	347	230	588	393	406	176	393	116	554	414	228	325	144	645	471	416	504	467	415	452	475	481	548	547	522	542	412
chr1	48850333	48850467	SPATA6	157	108	31	192	137	156	183	120	204	174	236	168	14	246	227	55	218	120	219	81	79	241	118	144	87	187	92	257	274	74	121	68	185	186	226	155	101	159	151	204	170	297	127	222	202	141
chr1	49019398	49019534	AGBL4	159	76	39	173	155	151	181	165	149	238	192	127	36	176	192	49	181	78	164	123	65	265	94	160	69	106	44	137	141	75	101	59	199	208	261	191	142	156	198	187	140	231	176	184	193	145
chr1	49204654	49204802	BEND5	413	179	69	423	407	514	474	395	399	572	504	389	107	470	607	98	584	392	528	355	247	539	440	429	230	418	211	502	472	216	392	189	626	480	376	513	402	383	529	492	387	497	509	502	518	382
chr1	49303620	49303742	AGBL4	333	161	54	363	401	443	386	281	283	386	376	375	80	409	475	101	471	351	415	332	155	446	355	407	193	374	163	433	432	186	358	96	470	339	239	357	340	311	363	369	369	462	358	456	392	341
chr1	49508193	49508317	AGBL4	391	146	62	307	350	370	321	335	276	396	368	278	83	453	402	44	428	245	350	277	163	384	293	349	165	301	165	396	355	175	289	124	454	297	284	332	287	313	372	358	324	384	333	373	377	260
chr1	49615478	49615618	AGBL4	302	103	45	292	318	318	301	265	279	320	376	268	39	381	368	83	383	163	332	215	121	374	192	244	70	201	95	288	343	184	183	42	402	300	328	323	274	313	338	324	295	388	310	378	389	212
chr1	49676702	49676846	AGBL4	250	178	53	276	265	318	274	283	281	310	329	246	74	327	359	97	358	198	306	225	159	376	285	256	157	254	122	350	361	65	244	100	434	263	229	262	252	254	246	280	284	375	348	391	425	236
chr1	49857859	49857981	AGBL4-IT1	380	154	55	322	355	312	334	313	252	380	391	246	43	336	325	80	403	180	322	248	113	374	274	262	128	256	167	310	342	159	229	43	397	282	325	331	280	295	339	325	325	419	369	336	359	216
chr1	50081515	50081649	AGBL4	279	105	56	243	271	250	286	236	182	323	306	229	13	325	277	78	361	159	310	243	108	312	240	208	91	216	102	187	319	132	203	88	350	228	281	245	197	210	248	303	264	332	285	282	308	164
chr1	50191021	50191145	AGBL4	384	169	62	277	388	353	357	308	267	366	394	222	46	419	394	97	383	234	318	292	166	394	277	285	129	262	115	343	363	193	281	106	505	317	364	363	335	351	330	370	300	435	389	419	434	293
chr1	50371964	50372086	AGBL4	124	58	38	100	107	150	120	104	113	143	156	89	27	149	117	31	119	58	103	63	37	144	71	94	45	83	43	133	146	62	83	44	179	108	122	106	92	106	135	127	122	181	127	165	177	69
chr1	50509286	50509410	135	381	182	53	332	387	367	358	351	305	371	377	304	79	411	391	74	403	342	374	309	159	384	373	330	86	305	135	454	413	159	333	49	454	358	368	340	370	366	368	446	323	391	425	405	363	327
chr1	50581405	50581529	ELAVL4	322	227	59	411	389	442	394	254	330	401	417	293	72	456	474	97	369	258	355	238	31	417	230	350	172	306	145	407	332	145	202	108	448	361	382	325	339	362	392	355	358	456	378	466	502	287
chr1	50871795	50871917	136	179	109	41	159	162	180	223	138	180	178	252	147	31	196	189	28	186	91	161	131	57	225	124	140	55	169	76	175	213	103	128	47	303	171	191	133	112	138	192	192	153	220	215	223	291	133
chr1	50961505	50961626	FAF1	244	137	46	251	241	254	264	214	220	299	306	198	35	305	305	59	298	200	273	198	46	306	214	227	52	224	89	310	306	75	174	77	429	244	230	234	234	237	252	289	243	312	280	350	330	193
chr1	51093920	51094082	FAF1	311	155	66	322	338	368	334	302	300	412	415	254	81	415	392	84	393	195	363	231	131	391	225	328	169	237	173	355	332	152	220	105	482	321	385	345	303	258	333	385	269	475	407	446	471	225
chr1	51220037	51220177	FAF1	307	139	54	269	280	292	305	244	272	324	307	225	50	317	352	91	328	223	281	244	116	334	240	307	109	261	57	305	314	163	238	92	402	270	314	339	278	223	301	329	245	354	337	365	371	228
chr1	51382105	51382240	FAF1	459	274	51	458	476	516	504	418	438	525	515	485	111	518	546	43	505	448	514	391	42	560	443	537	61	480	214	488	499	223	418	78	619	435	346	481	375	369	404	550	524	575	532	510	523	463
chr1	51549338	51549460	137	234	110	53	261	271	315	297	217	263	352	354	280	51	372	397	78	333	206	304	232	122	385	237	205	44	254	189	253	275	219	134	125	425	200	252	294	272	267	219	256	292	380	357	351	409	230
chr1	51734347	51734614	RNF11	686	268	103	642	738	691	674	571	557	755	679	647	158	941	950	180	897	662	761	604	239	955	644	749	149	561	369	743	821	271	630	254	916	656	534	734	548	545	624	807	701	772	781	824	824	614
chr1	51799056	51799190	TTC39A	352	242	72	418	492	498	511	477	436	463	542	414	42	577	574	90	512	395	496	351	92	498	394	408	156	398	216	505	488	185	382	128	653	463	270	445	352	415	396	491	481	538	528	557	634	390
chr1	52061216	52061482	ENST00000371714	712	385	119	718	858	755	820	669	742	877	906	709	154	901	1025	191	904	779	805	846	148	928	801	919	245	871	206	880	981	210	822	233	1096	792	602	907	683	658	743	822	807	921	818	943	971	792
chr1	52198147	52198269	OSBPL9	210	117	39	207	209	209	223	177	188	255	245	196	37	265	297	53	227	135	246	151	83	296	175	174	66	114	107	246	249	43	133	57	268	182	278	230	192	172	167	252	205	240	275	250	280	186
chr1	52354302	52354442	138	206	104	35	181	242	203	240	194	198	236	248	131	39	286	292	70	237	121	232	137	59	217	159	149	72	177	77	195	211	114	155	57	333	171	204	175	156	188	220	207	166	283	228	296	295	133
chr1	52469540	52469711	139	482	213	80	465	466	444	447	420	419	581	569	380	40	560	565	99	534	410	497	464	85	535	463	522	126	527	68	505	607	205	460	82	699	534	348	582	404	416	509	469	477	559	522	566	582	431
chr1	52568506	52568627	140	398	152	63	321	401	365	365	349	332	415	465	353	94	511	503	85	477	350	419	373	68	512	327	404	192	377	187	439	481	207	374	84	552	391	284	396	328	347	381	452	409	439	477	480	505	392
chr1	52800968	52801261	ZFYVE9	1053	442	145	1012	1059	1120	1137	956	924	1240	1233	1005	152	1275	1387	202	1143	971	1165	877	216	1218	985	1137	244	1051	252	997	1132	327	1018	248	1384	1085	808	1217	944	989	1041	1172	1128	1206	1245	1184	1229	998
chr1	52913675	52913799	ZCCHC11	288	134	55	283	275	311	295	263	236	277	339	258	40	392	414	112	374	237	322	293	133	353	249	316	152	262	133	386	349	55	255	92	447	264	242	273	254	228	284	269	279	310	305	388	452	255
chr1	53114252	53114400	FAM159A	300	178	46	286	325	342	291	306	263	407	396	308	81	394	422	131	342	272	338	281	163	371	338	305	132	330	65	390	424	132	303	138	489	341	344	409	293	320	325	343	321	443	354	419	412	273
chr1	53244295	53244419	ZYG11B	177	81	31	133	125	160	131	153	136	151	193	117	30	248	197	46	182	66	145	106	29	213	86	92	36	102	45	136	141	79	86	28	209	129	211	136	127	112	120	162	158	215	185	227	252	82
chr1	53407821	53407977	SCP2	282	126	63	250	299	267	361	224	237	359	394	239	44	306	315	72	285	101	330	196	102	336	211	209	87	269	103	278	366	115	106	83	392	257	345	331	214	194	323	303	315	377	323	298	367	200
chr1	53515267	53515389	SCP2	450	226	58	468	470	526	507	417	390	520	548	431	76	544	632	128	482	336	454	356	32	551	409	438	46	450	238	476	528	73	346	126	627	438	383	489	422	428	427	505	469	555	517	584	614	409
chr1	53701503	53701643	MAGOH	365	157	61	354	353	402	409	335	301	406	474	363	84	465	490	126	411	307	440	320	63	434	345	387	64	332	192	325	371	110	290	160	446	340	279	381	321	337	348	392	392	476	423	457	491	314
chr1	53752562	53752708	LRP8	366	185	68	354	390	418	396	321	325	394	471	408	87	508	534	45	477	329	452	356	88	520	369	321	42	361	156	493	408	77	351	155	517	470	330	443	356	363	391	422	385	471	448	495	560	330
chr1	53922103	53922241	141	170	97	29	184	129	160	214	147	160	176	226	142	29	188	219	40	175	98	203	102	49	211	94	106	56	136	71	193	168	87	66	55	266	143	228	176	149	147	186	217	153	197	208	193	244	157
chr1	54172856	54173012	GLIS1	347	221	53	370	413	470	409	297	363	475	460	354	106	488	490	119	483	437	409	400	125	492	459	486	190	445	72	504	547	198	479	168	506	476	364	537	412	434	408	441	441	430	429	437	490	437
chr1	54257322	54257462	NDC1	453	189	63	375	401	427	434	377	372	446	495	348	27	484	520	110	485	340	447	343	18	501	348	433	174	409	185	423	456	214	307	103	525	402	368	434	412	336	437	406	369	501	457	456	464	376
chr1	54470703	54470829	142	454	210	62	359	527	488	403	351	355	479	456	454	91	510	544	109	504	537	451	428	60	465	500	476	166	468	187	483	530	162	463	83	570	501	313	572	405	418	462	478	454	467	446	530	531	458
chr1	54566220	54566362	TCEANC2	387	170	64	441	440	496	484	393	397	506	467	450	82	498	597	97	503	387	481	345	115	547	447	468	93	475	121	468	518	233	411	78	584	467	330	477	391	443	453	433	458	499	473	567	513	424
chr1	54684183	54684317	ENST00000605337	463	297	81	495	559	655	524	453	455	592	658	483	91	631	673	120	607	472	564	425	150	556	453	547	84	534	117	562	554	197	513	115	678	595	369	614	464	539	592	582	564	667	611	586	695	498
chr1	54887947	54888079	143	439	233	69	436	453	476	476	449	366	520	513	533	81	505	576	157	545	443	527	398	197	537	491	512	114	484	56	493	566	93	441	88	659	447	315	578	389	404	506	460	494	573	534	587	544	399
chr1	55025304	55025436	ACOT11	473	272	69	433	508	499	448	402	404	580	538	461	38	508	593	136	539	379	505	386	205	591	392	481	151	404	79	449	554	78	419	168	586	474	366	583	400	406	447	526	512	573	573	539	552	448
chr1	55222327	55222449	144	349	197	63	364	446	457	392	349	344	423	475	377	89	485	499	83	501	388	448	382	112	530	342	404	190	384	131	412	455	69	404	131	540	456	250	467	382	386	399	388	402	470	431	452	524	412
chr1	55248624	55248752	TTC22	335	172	58	369	458	444	360	349	340	395	394	399	103	463	509	132	451	390	447	361	188	466	395	427	211	365	80	363	423	56	385	168	539	466	302	460	354	360	356	396	395	409	437	467	530	344
chr1	55504598	55504724	145	309	189	51	244	313	277	341	265	251	337	308	276	55	371	296	93	287	239	284	201	139	350	251	259	135	245	90	310	360	58	209	28	327	355	330	386	263	324	301	275	256	341	306	370	425	227
chr1	55666391	55666521	USP24	258	117	46	201	222	216	270	213	194	286	263	188	53	248	313	78	240	171	302	212	89	252	214	213	39	197	95	252	269	146	150	83	301	225	243	220	184	181	214	268	186	282	254	271	338	177
chr1	55731183	55731305	146	351	202	66	371	448	493	431	406	413	475	460	418	89	492	568	129	427	364	474	336	65	557	413	420	145	338	195	488	464	235	369	79	677	465	332	480	386	371	404	474	378	507	519	491	534	377
chr1	55944481	55944605	147	427	200	67	352	431	452	380	333	358	450	463	365	67	463	516	78	441	267	389	346	97	473	363	315	136	421	125	434	421	199	263	124	567	445	350	450	392	348	363	480	369	530	410	532	543	366
chr1	56018690	56018812	148	378	140	76	264	347	434	401	253	290	385	331	279	95	416	471	72	436	340	365	341	155	444	382	395	159	333	83	498	403	169	362	109	454	373	187	418	323	367	328	344	367	386	407	438	422	349
chr1	56139591	56139739	ENST00000422374	338	153	56	259	301	325	338	232	250	342	323	280	31	309	349	77	345	169	296	204	121	320	184	277	122	299	141	341	300	159	204	97	382	333	324	278	252	234	249	323	319	342	329	310	365	232
chr1	56304467	56304589	ENST00000424357	439	171	71	424	468	448	407	367	329	488	445	394	54	492	504	106	451	315	449	351	39	508	356	406	69	330	172	375	442	113	347	105	487	417	329	372	390	429	410	464	433	438	483	466	410	340
chr1	56519129	56519253	149	601	290	86	533	725	684	628	527	537	633	666	599	45	687	697	79	702	496	653	481	69	707	540	556	168	591	240	634	615	240	504	77	812	615	443	623	621	666	617	634	569	702	676	715	734	495
chr1	56690277	56690401	150	425	172	74	357	470	463	447	350	345	458	435	430	72	545	522	125	424	416	487	365	130	552	405	450	193	427	220	513	516	233	405	51	543	395	318	445	395	484	495	451	392	526	462	529	510	371
chr1	56836026	56836152	151	389	152	63	311	409	381	344	334	346	455	420	366	67	457	489	88	423	355	430	353	207	414	343	435	190	383	210	449	470	207	342	133	521	402	313	437	383	424	378	392	348	442	434	448	401	360
chr1	57009388	57009510	PLPP3	429	202	59	401	478	501	457	458	375	499	504	407	87	483	506	74	479	314	443	342	126	489	394	429	171	390	208	429	461	204	384	139	502	429	343	430	433	416	450	508	414	511	495	524	487	410
chr1	57057695	57057817	ENST00000476206	227	116	44	231	209	243	243	205	206	288	268	178	47	231	257	58	288	146	215	172	19	275	164	206	94	201	112	215	251	121	141	78	277	193	205	221	181	180	215	235	241	312	247	285	270	180
chr1	57193017	57193151	C1orf168	284	126	46	242	260	354	409	299	330	347	403	265	58	368	393	90	384	144	364	229	135	368	248	311	36	369	118	333	326	53	225	65	416	310	285	266	260	243	330	321	271	497	347	349	441	220
chr1	57432038	57432166	ENST00000417420	256	122	46	240	247	289	231	213	203	266	294	219	62	269	270	84	278	194	280	188	148	308	196	215	95	250	128	324	280	36	181	102	343	278	276	288	227	254	282	251	198	329	269	284	296	209
chr1	57605340	57605488	DAB1	485	202	63	468	496	550	461	389	383	518	477	445	90	483	496	103	488	379	478	409	79	459	444	511	205	482	122	567	530	128	395	116	583	489	413	522	457	480	487	516	472	569	549	494	452	421
chr1	57742727	57742853	DAB1	318	163	56	344	367	463	395	350	330	439	423	342	74	421	469	107	413	286	452	289	43	460	288	327	179	308	48	430	376	195	301	125	514	370	332	368	331	347	395	404	368	448	441	446	496	333
chr1	57776344	57776486	DAB1	348	215	58	310	372	427	367	326	300	385	428	292	94	356	350	99	325	306	348	291	166	385	274	356	157	305	153	400	337	235	256	51	510	482	365	367	317	336	427	315	289	422	393	440	450	267
chr1	58002971	58003121	DAB1	417	197	78	418	442	463	455	358	381	490	475	374	91	533	540	96	460	325	488	349	178	486	369	344	65	365	191	465	427	198	396	101	601	461	376	435	402	441	421	475	389	525	433	498	514	358
chr1	58103589	58103721	DAB1	188	97	35	197	181	226	262	183	223	262	272	155	34	275	232	61	244	131	261	152	69	251	151	219	82	160	93	254	255	128	140	67	341	192	242	180	179	181	230	233	187	306	251	324	345	145
chr1	58296973	58297125	DAB1	375	168	65	340	360	389	318	311	292	365	429	336	70	412	384	98	406	258	336	226	136	383	266	331	146	308	80	400	379	92	277	136	430	283	393	335	284	328	360	333	337	438	392	445	376	284
chr1	58489395	58489529	DAB1	322	148	50	320	300	367	382	298	284	320	385	264	48	379	376	100	353	246	347	256	129	375	263	313	127	291	155	419	355	43	259	134	450	330	279	282	263	280	342	359	279	425	355	376	394	285
chr1	58643215	58643363	DAB1	357	165	68	389	446	451	407	366	394	458	472	443	75	509	453	118	492	266	494	325	143	531	358	396	126	381	228	463	435	85	354	107	528	368	377	379	376	395	394	473	434	460	382	483	434	349
chr1	58784301	58784427	ENST00000485760	487	256	76	418	429	563	509	384	401	510	500	411	118	567	581	78	537	385	496	426	93	561	458	491	131	436	199	492	464	95	392	128	559	488	281	564	438	518	508	508	449	544	544	510	512	430
chr1	58830707	58830837	ENST00000485760	261	125	53	238	232	243	291	228	207	269	308	214	69	290	343	73	331	164	273	215	44	306	202	239	33	221	111	307	317	146	194	110	337	297	277	274	214	243	243	275	240	323	268	299	335	187
chr1	59119180	59119310	152	417	181	66	384	390	401	337	391	343	450	510	382	92	503	469	37	461	343	339	400	40	462	359	441	43	424	38	392	396	147	301	77	617	424	332	447	399	352	391	479	408	498	456	497	478	339
chr1	59241938	59242076	153	315	159	60	343	371	403	332	304	267	308	387	351	78	417	491	111	367	297	372	315	189	401	307	345	199	344	192	425	392	210	289	147	473	362	206	352	311	345	363	420	382	394	402	409	427	343
chr1	59402510	59402634	154	335	170	43	296	343	386	409	306	300	411	371	319	58	430	456	51	426	243	396	271	126	442	327	356	133	359	162	317	420	167	262	135	442	352	334	374	279	313	376	374	313	394	290	438	382	331
chr1	59478471	59478601	155	350	139	46	290	347	376	306	276	296	355	398	302	56	375	399	85	355	245	327	257	101	374	309	317	152	312	62	367	366	205	253	76	520	398	358	357	293	326	397	380	310	454	382	386	400	285
chr1	59694551	59694693	156	422	205	66	367	428	469	414	359	335	520	460	389	87	508	561	86	547	439	524	396	57	475	427	435	136	486	80	474	498	229	419	208	555	476	420	458	377	432	451	470	409	506	452	497	456	432
chr1	59830725	59830867	FGGY	587	242	95	561	675	757	615	540	487	662	653	611	87	653	746	127	675	515	592	547	80	682	573	587	212	573	114	607	646	222	529	243	790	690	542	699	598	622	680	650	630	667	653	692	686	505
chr1	59965703	59965861	FGGY	343	172	56	337	335	330	314	293	263	341	324	307	70	399	367	108	406	262	338	263	27	395	272	266	147	278	77	395	403	156	259	99	492	368	311	349	316	304	358	380	292	419	357	364	434	307
chr1	60069430	60069551	FGGY	420	173	68	352	425	430	433	347	364	460	464	397	81	528	501	110	469	316	449	309	177	517	343	363	178	335	202	442	441	93	330	110	556	431	372	444	345	418	451	408	421	488	472	481	452	345
chr1	60201105	60201243	FGGY	451	206	60	426	472	451	432	381	335	463	491	368	80	516	505	104	441	339	446	317	198	460	309	438	125	361	178	494	478	79	342	150	535	461	416	459	394	440	395	420	390	531	443	513	493	367
chr1	60327051	60327187	HOOK1	228	94	37	239	235	215	255	200	201	284	291	222	36	257	295	68	272	122	272	200	92	332	166	216	72	201	88	306	290	56	161	24	245	212	261	243	208	187	238	271	221	297	264	275	326	215
chr1	60575837	60575981	157	354	135	45	249	381	312	280	249	229	296	316	229	60	358	346	80	293	213	299	246	126	396	302	290	113	271	120	347	355	187	217	106	371	286	380	329	280	366	302	328	250	326	320	336	364	253
chr1	60710264	60710402	158	379	162	52	367	345	450	362	271	344	369	425	260	53	449	458	96	417	260	356	256	139	371	317	372	102	289	140	406	412	182	266	42	506	360	329	360	327	357	398	341	259	427	323	466	441	263
chr1	60913987	60914117	159	372	210	60	517	470	467	416	393	396	545	445	443	66	567	600	113	501	313	489	393	162	516	456	526	83	438	178	449	446	133	448	73	522	398	376	439	343	393	388	472	475	512	528	505	491	437
chr1	60961848	60961974	160	338	141	50	281	332	341	295	244	267	345	369	265	63	390	421	48	377	264	351	291	129	418	346	267	90	328	147	333	371	188	261	97	459	328	263	325	300	287	329	353	268	394	356	408	390	255
chr1	61156643	61156783	LOC101926964	323	171	53	307	379	386	354	310	289	354	359	332	59	404	415	77	427	260	327	256	65	398	288	339	40	345	69	337	354	157	310	93	404	305	291	369	295	324	366	372	310	423	349	428	401	320
chr1	61257124	61257250	LOC101926964	363	127	53	272	327	305	298	264	273	378	360	284	69	371	377	29	333	163	308	246	141	375	228	229	119	253	97	343	328	194	209	117	407	335	350	341	274	302	280	350	289	373	333	412	379	286
chr1	61423099	61423263	NFIA-AS2	480	221	85	457	532	601	513	447	400	512	558	447	76	590	619	123	554	441	476	459	236	595	459	472	220	437	209	555	592	198	404	185	755	489	400	506	493	570	544	480	501	607	597	613	576	427
chr1	61556144	61556310	NFIA	441	201	67	363	501	461	423	336	385	505	452	364	79	521	526	64	477	283	406	301	161	448	309	328	153	305	201	450	415	253	334	98	564	430	487	368	408	396	420	508	429	540	451	506	542	332
chr1	61712576	61712697	NFIA	482	190	55	337	485	427	400	324	348	450	476	350	67	490	488	85	426	272	403	261	54	497	294	401	131	355	144	433	392	229	301	98	547	370	412	400	360	373	428	437	336	486	444	525	588	332
chr1	61913729	61913850	NFIA	395	167	62	363	429	476	401	330	336	412	447	388	99	481	486	112	394	395	425	321	21	423	383	418	134	378	203	395	387	197	297	97	583	369	296	383	345	391	412	377	412	445	485	487	473	362
chr1	62085334	62085462	161	286	170	50	277	273	311	299	252	230	293	373	194	52	346	337	97	316	169	307	210	143	321	218	291	68	239	113	312	365	184	220	109	400	283	332	316	273	254	282	361	269	397	289	422	346	201
chr1	62210391	62210547	INADL	388	201	69	436	461	381	455	399	391	504	462	441	94	539	609	148	481	415	487	444	201	573	411	511	142	454	118	486	498	172	443	160	596	416	289	547	357	366	370	495	479	486	502	517	557	466
chr1	62357709	62357859	INADL	305	135	55	250	268	296	283	264	221	293	317	215	35	340	306	61	278	182	297	184	94	333	196	240	102	200	131	285	283	79	180	89	429	285	317	265	242	290	306	276	269	323	298	372	368	216
chr1	62482038	62482164	INADL	139	63	27	115	109	132	120	71	90	178	133	95	23	122	141	33	134	88	91	126	37	155	109	127	45	146	34	127	160	86	79	58	147	132	211	148	74	82	130	129	98	125	104	139	149	72
chr1	62674782	62674916	L1TD1	287	173	44	316	277	345	312	286	305	404	390	268	42	346	366	111	392	270	318	274	56	434	260	349	167	285	157	342	372	189	246	114	425	324	238	361	246	252	256	390	371	414	379	408	436	240
chr1	62859171	62859297	162	435	236	67	358	462	462	442	398	400	492	527	366	64	550	516	98	467	431	423	442	71	515	459	394	171	469	194	572	519	186	499	140	614	412	191	533	399	446	485	386	421	605	470	626	627	410
chr1	62922608	62922730	DOCK7	233	93	35	245	286	242	274	221	225	292	302	242	51	299	349	84	335	163	299	237	122	307	191	192	84	194	139	233	263	138	193	47	313	230	274	267	193	215	257	273	267	296	312	276	376	221
chr1	63156052	63156174	ENST00000453229	336	180	69	277	315	363	352	330	283	378	395	295	41	394	377	106	393	248	316	255	116	373	295	318	59	291	78	329	392	64	270	100	544	356	243	343	333	375	357	382	358	433	393	447	461	257
chr1	63290054	63290182	ATG4C	397	168	69	396	417	443	428	321	339	527	433	362	66	496	502	39	516	381	451	353	67	520	372	452	26	382	96	493	438	59	340	132	505	391	364	371	370	381	382	482	445	520	466	496	478	370
chr1	63338142	63338274	163	390	171	57	380	352	393	415	304	340	435	364	342	52	433	535	124	423	294	415	241	37	466	280	340	18	293	172	424	379	58	296	113	461	401	357	372	354	343	406	394	362	438	434	474	489	305
chr1	63541030	63541174	164	318	149	58	291	348	383	312	308	229	366	360	280	89	411	367	49	405	309	361	319	104	390	315	347	127	280	126	422	427	82	341	134	530	433	275	351	373	363	350	402	337	440	362	373	436	332
chr1	63701677	63701801	LINC00466	265	80	35	235	176	270	251	261	168	311	274	204	47	301	291	71	274	100	291	164	72	312	144	143	88	172	20	276	229	150	145	56	255	184	240	215	196	163	204	330	184	302	244	327	290	137
chr1	63900687	63900825	ALG6	568	259	81	583	645	675	587	557	503	736	669	614	88	719	731	90	596	437	590	471	58	647	480	578	264	576	150	568	546	207	484	218	747	518	469	614	546	587	604	669	541	742	695	662	718	455
chr1	64027804	64027950	EFCAB7	231	100	47	274	222	240	334	238	210	323	353	286	59	214	336	111	221	166	325	175	65	321	178	221	99	264	105	255	271	167	154	128	292	236	277	243	212	217	198	258	190	343	316	253	255	171
chr1	64127378	64127506	165	441	209	71	444	507	551	461	386	363	532	555	491	57	590	636	106	561	429	533	440	225	568	444	519	59	476	93	500	535	233	509	75	693	461	349	593	415	473	488	502	521	555	576	599	566	436
chr1	64300929	64301063	ROR1	451	170	74	356	421	473	406	353	300	456	453	369	102	484	475	113	415	342	436	352	187	452	381	353	55	364	121	461	390	220	369	155	550	446	427	450	405	419	385	420	411	526	442	496	496	307
chr1	64441287	64441411	ROR1	452	292	68	388	504	605	441	405	437	521	520	397	53	610	509	129	587	405	451	441	246	527	496	547	80	442	119	592	576	315	448	245	652	538	330	503	486	493	504	534	414	558	540	605	564	412
chr1	64596730	64596854	ROR1	363	182	55	311	359	421	357	346	352	428	430	341	72	406	456	61	363	252	326	266	167	416	279	303	61	280	87	344	391	201	279	89	565	335	343	384	339	359	376	415	336	498	424	418	438	292
chr1	64693865	64693989	UBE2U	416	212	48	420	524	496	454	431	388	547	492	467	37	580	596	141	538	419	535	397	199	552	441	496	68	452	74	507	530	235	453	130	616	460	316	503	395	447	429	512	504	524	505	543	524	473
chr1	64870640	64870774	166	210	108	36	193	172	216	217	173	181	273	221	174	29	192	244	47	227	117	228	124	56	245	139	96	70	125	75	205	250	112	81	59	202	201	259	224	121	161	187	218	172	276	237	229	229	128
chr1	65000707	65000839	CACHD1	440	161	64	335	391	399	379	335	323	392	435	353	80	415	481	98	434	277	413	303	169	440	363	353	196	273	180	418	417	66	313	54	523	336	326	395	306	355	357	447	340	432	452	424	446	315
chr1	65146222	65146370	CACHD1	475	155	66	314	432	495	397	304	346	459	464	413	94	548	502	64	472	375	400	385	195	460	456	425	147	354	50	537	460	124	438	148	570	467	341	552	437	452	469	430	379	516	481	492	549	355
chr1	65274985	65275125	RAVER2	280	121	49	238	312	342	270	254	247	290	347	266	61	367	374	76	322	201	270	244	132	330	185	252	54	291	131	278	279	163	222	76	393	283	265	250	261	244	276	313	276	345	324	342	389	249
chr1	65542353	65542503	167	331	171	44	239	291	288	354	245	263	345	363	223	77	339	389	75	314	198	280	247	78	361	215	282	97	277	152	333	348	180	195	122	460	308	340	354	278	325	320	348	314	388	354	409	498	234
chr1	65663324	65663460	AK4	384	188	66	353	444	462	434	359	402	512	522	380	97	549	579	138	449	349	507	336	224	500	329	349	217	442	144	470	440	282	334	128	654	338	374	462	389	404	408	434	434	535	503	528	603	364
chr1	65836146	65836306	DNAJC6	362	171	63	351	429	391	400	343	357	500	461	356	74	495	488	107	464	280	361	277	162	469	294	347	177	300	77	373	441	215	242	156	546	387	467	385	316	349	361	473	405	491	449	487	542	274
chr1	65935420	65935542	LEPR	470	152	66	333	421	434	404	310	366	413	507	323	61	508	533	108	447	359	363	380	59	427	413	437	138	367	117	477	453	263	402	145	596	392	201	431	324	386	387	388	364	519	414	547	610	350
chr1	66124788	66124934	168	196	173	51	242	281	297	281	254	192	324	281	221	37	251	233	96	310	115	304	209	76	315	196	238	29	196	103	275	233	146	209	93	372	206	327	179	284	222	190	311	271	350	269	345	363	194
chr1	66321127	66321269	PDE4B	390	195	52	310	320	379	326	269	305	397	360	328	67	412	437	125	404	246	331	340	132	429	241	347	135	246	98	401	370	105	270	114	475	317	323	278	304	332	347	385	365	393	418	388	488	308
chr1	66362897	66363019	PDE4B	251	87	45	190	211	199	234	182	166	242	248	185	37	196	268	75	243	126	228	151	120	239	144	175	89	165	100	228	214	120	128	83	283	175	254	223	188	174	175	247	160	241	248	270	267	183
chr1	66552619	66552757	PDE4B	445	186	58	448	462	532	429	410	373	514	418	453	32	522	506	113	564	374	493	382	237	524	402	488	91	454	223	484	501	195	399	179	607	451	384	454	427	445	453	522	487	534	487	540	544	397
chr1	66646706	66646828	PDE4B	342	125	59	293	295	330	281	278	257	329	353	327	52	401	401	80	401	218	259	264	106	346	252	306	44	304	113	368	319	171	261	57	433	281	285	282	261	280	317	330	342	351	384	408	365	287
chr1	66778219	66778345	PDE4B	320	152	56	240	284	315	300	231	212	313	285	236	46	314	288	101	307	189	261	255	97	368	277	310	75	298	51	351	357	154	253	129	336	360	356	324	311	289	334	272	268	321	298	386	344	215
chr1	67005532	67005670	SGIP1	348	224	55	371	460	472	402	259	295	393	363	291	78	480	381	110	335	222	432	287	67	462	313	413	152	353	130	401	330	130	261	105	509	434	350	359	413	350	394	355	333	317	455	407	531	318
chr1	67100804	67100932	SGIP1	369	175	63	315	361	435	350	313	297	425	344	325	79	437	484	95	474	307	365	311	167	465	341	362	149	353	151	432	436	59	331	113	501	379	361	356	324	344	383	374	294	416	433	445	426	356
chr1	67237390	67237536	TCTEX1D1	471	295	72	540	602	598	581	475	537	614	553	510	111	651	609	144	607	447	611	414	203	613	473	545	281	495	127	548	472	87	413	180	730	444	432	457	487	463	562	598	514	651	563	601	647	429
chr1	67479546	67479686	SLC35D1	237	62	42	223	178	242	219	190	206	249	260	150	27	233	216	42	223	98	187	129	74	233	116	176	80	136	77	206	187	84	88	39	306	174	277	163	166	195	205	220	170	317	243	225	223	106
chr1	67571827	67571979	C1orf141	239	117	42	196	200	229	218	168	188	300	249	196	37	260	235	96	248	160	208	156	66	287	210	212	30	198	123	274	257	152	165	82	325	238	236	207	197	174	251	206	164	279	233	278	282	186
chr1	67696495	67696625	IL23R	409	281	55	422	405	496	481	428	371	498	527	478	98	506	566	68	562	342	534	397	235	512	425	437	113	424	122	448	461	241	403	119	580	395	342	424	416	388	396	466	417	526	479	483	518	379
chr1	67912205	67912339	169	234	142	44	298	247	261	307	223	237	354	321	269	37	341	398	74	326	174	288	210	123	369	228	218	136	247	28	282	374	157	211	88	353	263	275	289	216	174	228	306	282	340	327	371	354	216
chr1	68056076	68056230	170	380	172	66	280	361	383	334	275	320	358	415	313	84	435	447	77	410	322	344	323	103	394	363	383	205	365	187	478	421	149	334	79	537	382	283	382	348	390	385	345	337	426	403	475	491	334
chr1	68135748	68135874	171	409	154	62	392	444	429	392	381	330	492	452	348	72	486	521	109	438	326	454	334	51	483	357	392	223	371	218	453	415	105	366	168	565	363	393	419	382	365	416	499	406	519	460	481	529	338
chr1	68330994	68331134	GNG12-AS1	539	233	89	563	597	605	566	510	497	632	633	569	107	659	642	140	543	456	609	449	67	694	476	532	126	577	236	574	602	138	450	183	679	543	417	530	494	614	539	576	557	639	589	570	600	527
chr1	68507063	68507534	GNG12-AS1	1526	690	210	1361	1538	1518	1465	1349	1238	1695	1570	1407	245	1696	1862	316	1656	1092	1573	1275	277	1687	1354	1327	235	1425	351	1515	1521	550	1189	387	1986	1570	1353	1541	1249	1404	1497	1696	1393	1849	1614	1852	1899	1228
chr1	68713311	68713435	172	251	123	49	221	215	224	278	189	232	277	280	230	14	299	273	87	268	126	243	204	49	284	170	221	104	171	128	221	276	125	138	80	316	235	269	228	215	194	225	280	235	310	243	367	313	194
chr1	68864128	68864252	173	224	103	50	255	254	260	280	210	249	278	313	220	48	335	351	78	358	178	289	224	130	327	216	256	123	219	135	278	282	58	196	39	383	272	243	223	194	214	238	269	225	331	305	330	330	213
chr1	69007305	69007429	174	324	147	54	321	292	331	349	238	272	386	369	275	71	397	380	94	322	188	338	238	61	375	237	277	45	311	129	352	315	132	237	84	443	286	361	314	262	327	357	361	306	410	338	376	419	260
chr1	69093541	69093665	175	403	173	61	325	447	450	377	385	347	504	471	335	26	468	454	125	465	261	385	314	119	421	362	353	151	335	173	391	417	224	316	44	510	390	447	344	356	410	409	410	389	516	506	526	514	291
chr1	69281665	69281791	176	344	191	50	249	317	350	325	286	260	316	372	256	68	379	378	98	356	232	309	260	152	393	253	274	149	286	174	386	385	216	234	110	439	411	297	349	334	382	373	276	295	379	304	439	422	264
chr1	69358972	69359093	177	291	133	44	258	268	288	283	251	218	328	309	268	58	304	365	78	330	213	290	253	155	343	259	252	113	236	81	323	347	173	237	86	362	326	254	268	262	280	283	293	263	325	277	333	326	270
chr1	69579200	69579322	ENST00000425517	301	127	50	259	285	297	309	259	282	365	355	245	41	344	388	68	315	215	324	216	29	343	206	300	30	258	148	303	339	65	244	114	373	284	262	297	257	265	317	349	287	421	292	401	442	210
chr1	69651406	69651558	178	209	64	34	198	161	206	237	169	146	217	216	159	41	225	147	39	246	94	229	127	45	225	158	157	65	170	74	209	270	101	137	15	223	205	241	179	192	160	182	231	156	259	228	158	158	168
chr1	69829849	69830098	179	651	231	93	579	582	714	650	525	508	723	619	520	106	790	813	124	716	438	713	456	161	748	488	514	289	546	158	680	646	288	507	231	836	626	533	580	545	503	597	723	579	738	669	760	761	490
chr1	70021226	70021358	180	210	75	50	240	209	238	232	237	209	199	313	152	37	207	204	53	271	99	182	130	47	175	151	180	58	192	77	191	231	141	115	50	305	176	211	100	150	184	135	187	195	242	284	232	278	150
chr1	70180388	70180518	ENST00000310961	372	218	51	448	418	434	455	311	335	482	433	441	77	459	491	47	500	325	458	380	196	504	353	425	55	383	192	476	501	182	346	108	523	382	382	373	350	390	410	457	388	472	448	478	465	356
chr1	70262917	70263087	LRRC7	186	98	35	203	201	235	175	194	181	254	244	157	37	247	217	64	241	108	229	162	85	232	127	155	81	140	94	222	233	113	103	64	262	194	291	220	181	176	193	240	194	260	246	257	273	132
chr1	70398982	70399106	LRRC7	375	136	45	357	333	333	359	273	279	403	316	324	38	342	446	90	373	291	372	288	110	433	305	397	141	352	129	380	411	48	282	104	430	305	308	311	291	252	337	327	311	405	339	346	430	286
chr1	70583805	70583969	LRRC7	202	86	41	176	167	195	187	162	146	198	239	171	43	235	197	27	203	91	134	141	38	216	136	163	37	138	65	192	200	114	121	47	265	167	185	157	179	165	164	165	174	222	207	274	285	126
chr1	70690460	70690588	SRSF11	291	140	45	277	238	218	335	248	293	392	367	240	48	215	333	86	132	141	309	159	94	313	200	83	88	219	125	327	302	135	152	92	452	344	396	246	331	284	328	416	259	417	397	276	285	208
chr1	70903992	70904118	CTH	436	176	56	384	401	388	351	341	328	466	442	223	54	421	468	99	455	336	456	376	156	490	409	475	46	371	150	442	523	113	374	111	515	379	297	396	356	326	380	423	395	473	422	404	437	358
chr1	71002574	71002716	181	236	100	39	156	163	163	170	169	184	227	241	171	39	197	188	79	251	79	205	152	49	187	121	148	95	141	42	206	223	74	133	74	207	201	259	166	158	157	190	198	153	251	217	214	238	128
chr1	71178915	71179051	LOC101927244	284	167	42	343	322	354	331	281	271	405	390	329	70	391	392	33	383	264	393	242	148	422	255	264	134	261	150	370	355	163	307	99	478	336	282	266	289	291	343	357	308	379	358	356	401	307
chr1	71406509	71406645	PTGER3	271	92	43	202	216	238	249	189	203	258	216	207	29	241	207	73	235	88	238	155	85	286	112	118	81	127	92	126	259	131	125	69	239	188	392	268	238	228	264	244	202	296	204	266	258	124
chr1	71480520	71480644	PTGER3	300	117	45	235	294	285	276	243	179	303	299	254	69	310	342	74	332	188	299	249	168	304	225	273	146	247	164	364	329	106	203	84	384	301	267	279	271	258	281	308	253	302	314	306	316	256
chr1	71703358	71703488	ENST00000600103	280	132	59	296	273	288	297	220	231	350	301	228	40	340	369	83	327	164	295	215	115	357	257	267	128	213	113	289	309	60	221	75	435	270	302	304	256	310	317	322	260	313	322	387	401	247
chr1	71830107	71830245	ENST00000600103	338	110	48	181	290	293	279	242	229	338	299	287	60	349	363	61	342	200	312	253	67	344	230	332	86	268	57	365	328	177	232	63	394	291	311	301	275	295	309	310	270	340	301	346	337	238
chr1	71996050	71996176	NEGR1	71	16	13	70	46	58	67	56	66	105	115	90	9	35	81	28	86	12	49	5	19	50	16	16	19	34	48	69	35	24	18	8	69	60	193	47	65	115	66	89	60	71	100	44	114	27
chr1	72080514	72080648	NEGR1	459	207	76	390	458	567	446	360	380	467	459	442	71	526	526	136	500	372	415	347	111	505	358	433	62	395	67	453	452	117	367	129	628	442	368	453	411	430	492	498	429	568	478	497	523	369
chr1	72309554	72309700	NEGR1	350	188	55	370	401	447	405	345	314	446	386	430	41	497	485	130	405	320	464	367	120	506	332	408	141	340	155	391	388	121	310	158	512	441	374	413	318	358	404	455	397	475	468	436	391	331
chr1	72426911	72427039	NEGR1	348	147	50	323	350	354	333	236	242	337	341	317	52	360	353	36	348	192	343	241	105	364	222	281	25	244	106	354	362	165	217	44	423	306	339	279	290	334	330	340	269	384	328	316	359	265
chr1	72499874	72500000	NEGR1	414	168	59	307	424	432	380	316	325	392	371	330	68	474	481	110	418	236	410	283	191	457	299	352	161	348	49	379	393	235	317	152	526	394	289	317	388	392	417	409	303	468	399	463	528	268
chr1	72707190	72707312	NEGR1	284	135	43	287	273	253	259	213	206	284	261	208	31	317	314	13	316	139	258	215	52	271	204	236	101	237	120	312	281	117	172	57	392	218	288	230	231	269	247	315	255	326	302	351	355	204
chr1	72877855	72877977	182	351	162	49	312	348	388	353	276	283	441	361	318	45	426	426	92	404	289	399	312	135	416	303	384	138	288	151	394	397	131	337	119	485	367	306	375	314	355	376	365	292	464	412	457	402	305
chr1	73071380	73071512	183	191	94	33	172	190	168	188	149	141	228	206	142	28	168	160	59	169	71	150	93	45	195	101	131	43	116	33	190	192	45	86	29	237	143	286	134	132	150	172	187	160	265	202	189	231	109
chr1	73136008	73136154	184	334	168	49	286	291	314	271	269	290	346	333	268	51	385	372	70	366	189	340	223	81	374	192	291	85	277	130	408	330	133	223	69	418	254	308	251	287	307	300	319	257	460	346	445	374	227
chr1	73263827	73263951	ENST00000445976	333	143	48	254	343	355	309	235	246	381	283	240	57	345	331	95	399	142	347	222	109	349	246	291	97	185	132	357	250	159	302	72	424	326	298	228	307	311	315	287	242	401	326	375	433	235
chr1	73459699	73459831	185	427	190	59	449	456	485	411	396	368	476	458	415	80	483	520	128	429	338	420	376	46	453	382	448	56	403	56	433	416	213	333	166	542	403	364	442	360	357	428	452	405	507	457	476	436	354
chr1	73625755	73625901	186	402	166	58	408	454	433	357	376	265	381	487	404	41	459	529	125	417	287	377	335	75	465	339	414	95	331	86	488	425	246	322	125	547	335	318	441	271	339	441	470	414	516	405	506	396	319
chr1	73701685	73701809	187	83	69	29	134	62	181	123	62	137	188	91	89	14	129	67	32	144	48	108	63	16	86	80	30	37	84	26	53	111	41	52	25	154	153	199	82	132	125	162	95	103	164	162	146	215	44
chr1	73899678	73899826	188	237	87	42	145	193	182	189	170	134	154	251	106	24	202	139	37	134	69	134	91	48	211	65	138	38	113	74	219	177	100	77	38	237	149	275	148	120	122	172	212	123	254	158	179	161	99
chr1	74049302	74049426	189	334	126	44	304	320	331	283	249	259	380	317	246	54	344	320	98	347	284	315	262	51	321	295	331	142	315	112	308	323	52	273	113	406	338	304	300	307	321	334	300	303	397	329	415	400	303
chr1	74188513	74188657	190	334	164	55	351	324	367	339	327	260	382	313	431	73	424	366	99	389	243	349	303	221	389	301	328	51	302	111	362	435	101	258	172	428	398	318	406	311	345	344	340	274	402	362	386	369	347
chr1	74417668	74417798	191	356	179	45	288	267	354	317	231	261	356	328	242	58	398	398	93	345	192	327	275	151	378	255	285	47	295	143	393	340	163	245	40	406	284	313	316	267	265	342	341	299	423	345	425	364	223
chr1	74501403	74501529	LRRIQ3	233	96	31	191	199	194	206	168	160	234	229	172	32	220	239	51	238	107	173	118	44	255	111	141	80	135	60	197	189	127	75	44	253	201	251	154	155	201	151	237	177	249	224	244	232	107
chr1	74710364	74710498	FPGT-TNNI3K	300	103	36	258	305	328	293	244	235	303	272	229	50	319	343	89	298	235	328	226	178	290	184	310	126	251	142	349	358	42	249	106	333	277	303	282	258	245	317	304	279	360	296	328	316	271
chr1	74842697	74842841	FPGT-TNNI3K	435	180	62	398	462	434	417	403	334	483	476	338	53	459	414	55	403	276	411	329	175	462	313	411	61	344	138	462	456	141	321	145	505	441	326	441	359	476	441	443	432	528	465	515	466	279
chr1	75012585	75012715	192	348	175	40	281	325	344	313	294	292	350	352	270	77	356	409	131	351	242	344	257	50	373	270	308	122	264	80	361	349	221	266	124	462	380	340	340	310	326	355	332	304	377	344	447	381	247
chr1	75089078	75089202	ERICH3	427	197	64	374	379	473	405	411	322	462	441	421	60	467	547	59	517	328	444	343	95	498	376	402	205	388	190	437	430	243	335	170	513	465	367	391	411	432	411	446	418	535	456	486	432	355
chr1	75313401	75313533	193	204	95	45	233	229	214	217	188	132	236	217	209	29	274	188	66	221	67	154	149	46	194	161	122	59	144	76	223	247	114	62	51	268	154	252	183	167	131	225	200	187	295	233	238	284	101
chr1	75426134	75426292	194	343	184	48	300	312	358	367	231	305	447	417	265	77	431	392	63	383	249	366	290	66	375	265	274	103	314	69	395	316	101	229	124	388	357	342	387	257	302	363	359	327	441	388	441	372	274
chr1	75571631	75571761	195	219	85	31	148	138	183	193	115	133	231	203	193	19	230	170	44	176	66	154	101	48	203	105	118	45	117	50	156	154	88	76	30	233	165	237	145	140	133	156	197	170	259	216	228	193	102
chr1	75717496	75717626	SLC44A5	195	94	40	144	163	145	166	125	223	242	264	93	27	252	291	64	188	144	157	128	26	160	83	213	97	95	95	251	222	152	79	30	287	189	161	182	195	103	174	260	158	191	243	219	274	144
chr1	75884086	75884216	SLC44A5	463	227	69	429	482	508	434	398	383	443	467	419	82	454	489	105	464	399	432	332	171	473	384	430	212	394	241	480	447	109	341	159	594	383	391	439	391	441	392	477	393	531	466	519	529	388
chr1	76053037	76053161	SLC44A5	324	139	60	327	399	387	412	336	313	418	413	308	51	427	452	97	396	260	348	298	193	416	269	321	187	327	178	413	352	84	278	105	532	363	300	329	291	322	368	391	319	474	416	496	414	272
chr1	76080126	76080250	196	295	167	40	383	358	339	313	300	272	418	385	343	75	426	478	102	396	320	431	309	205	444	353	338	208	275	41	344	387	129	302	136	409	293	265	319	326	300	316	390	312	411	409	395	388	264
chr1	76263045	76263216	MSH4	589	210	70	472	518	549	477	467	418	621	535	542	112	602	630	90	586	382	517	426	266	561	464	511	222	490	65	512	556	186	417	178	599	529	474	590	468	459	516	563	506	596	553	559	538	455
chr1	76444034	76444160	197	425	182	56	440	483	512	479	389	370	497	462	438	68	508	487	110	495	380	466	340	224	475	376	426	220	383	80	481	479	211	397	62	518	443	355	410	393	452	472	429	407	549	483	507	551	453
chr1	76548692	76548834	ST6GALNAC3	265	106	42	237	205	278	208	210	171	276	304	221	38	263	272	55	243	108	210	156	94	312	118	144	74	118	120	244	209	131	148	70	327	199	307	273	199	266	249	288	218	269	243	239	264	165
chr1	76786032	76786172	ST6GALNAC3	504	196	65	407	564	564	393	402	390	535	555	495	48	541	615	129	587	442	518	439	57	556	488	508	50	477	228	575	522	132	462	123	640	526	347	512	441	507	493	567	534	528	553	572	498	424
chr1	76890687	76890835	ST6GALNAC3	408	204	47	348	380	391	386	326	363	416	446	344	71	465	419	26	413	230	353	287	119	440	259	374	106	267	60	343	402	40	243	101	530	374	424	348	331	380	425	444	335	502	387	400	430	270
chr1	77023189	77023321	ST6GALNAC3	283	98	50	211	293	231	287	229	199	316	369	285	43	323	335	50	326	131	296	215	77	364	257	276	84	244	108	329	339	116	165	66	333	273	328	281	272	257	228	337	207	382	270	258	389	221
chr1	77154136	77154276	198	460	200	72	433	506	576	486	351	355	557	490	440	38	618	610	92	485	410	479	414	116	546	420	534	90	452	231	505	560	237	468	158	694	469	360	502	424	515	533	528	482	570	592	534	558	438
chr1	77410355	77410495	ST6GALNAC5	342	189	62	419	347	394	365	285	298	434	425	401	75	474	461	114	419	336	377	267	87	432	357	320	81	343	171	337	413	236	340	135	430	339	355	367	362	429	349	397	363	478	424	486	473	332
chr1	77446077	77446207	ST6GALNAC5	99	90	39	134	102	122	156	106	129	142	177	117	15	135	106	35	101	66	115	64	34	154	92	122	55	112	60	143	177	113	64	36	150	103	172	105	75	75	117	129	89	196	120	177	166	67
chr1	77630353	77630507	PIGK	397	156	66	340	389	424	323	298	298	434	358	363	79	458	454	88	480	293	435	331	79	422	370	387	183	366	196	427	399	92	326	151	524	364	334	366	345	394	337	440	372	443	415	457	452	259
chr1	77809794	77809930	AK5	191	73	38	116	137	172	143	126	147	193	190	118	20	226	206	30	176	100	145	119	55	176	99	168	44	118	79	166	226	95	93	51	200	149	232	163	131	116	143	174	130	206	165	159	220	130
chr1	77947165	77947293	AK5	485	193	66	453	415	463	404	391	355	412	544	364	91	476	541	45	470	265	389	317	175	488	362	380	153	341	113	355	473	200	340	151	569	393	389	481	375	393	415	467	361	533	477	506	448	260
chr1	78133002	78133136	ZZZ3	168	68	33	63	98	106	160	124	150	189	92	89	18	135	135	71	188	65	133	108	27	132	61	105	40	105	54	103	206	92	66	27	162	87	191	95	108	87	110	205	113	169	190	165	250	56
chr1	78266357	78266489	FAM73A	321	136	48	275	273	270	339	267	295	380	335	243	47	364	345	33	388	224	315	252	111	369	238	278	33	275	65	327	384	93	242	120	393	272	284	340	234	226	319	350	246	369	358	410	425	233
chr1	78419531	78419657	FUBP1	271	103	47	269	224	283	329	203	256	332	311	241	34	304	347	87	298	195	307	254	41	369	220	255	119	249	175	351	329	129	235	57	344	230	288	245	239	246	266	286	262	356	305	362	390	232
chr1	78524120	78524250	GIPC2	379	168	65	382	371	385	373	299	358	424	431	299	26	481	479	43	437	219	391	259	169	427	289	329	185	320	167	375	379	174	310	108	545	362	287	367	306	256	387	420	329	454	364	514	454	329
chr1	78688570	78688706	199	386	221	65	403	411	465	395	352	400	445	511	422	51	520	508	105	452	300	466	286	175	438	355	420	176	359	132	436	403	108	286	78	547	339	315	388	386	403	448	469	373	543	392	534	494	350
chr1	78791718	78791856	MGC27382	281	165	61	345	337	359	351	319	310	391	345	316	74	423	420	71	356	256	367	270	167	392	278	348	159	327	52	400	366	80	263	124	529	364	326	343	289	337	353	369	322	409	360	444	417	313
chr1	78967735	78967875	PTGFR	222	87	36	178	205	225	203	169	148	287	214	198	42	269	278	70	273	125	251	193	44	274	181	196	95	228	108	259	231	133	160	98	270	223	300	209	162	226	189	236	174	253	185	277	231	183
chr1	79123012	79123144	IFI44	366	165	60	343	400	375	401	294	316	395	383	345	62	387	370	46	342	201	366	244	132	400	257	276	77	272	169	353	345	198	219	122	467	318	352	331	318	310	334	407	328	418	351	360	380	259
chr1	79330469	79330623	200	172	39	40	78	107	85	127	115	84	168	115	81	24	124	83	39	173	23	95	73	24	111	29	65	51	48	59	92	143	106	49	20	152	122	222	93	91	101	118	114	126	167	142	166	164	39
chr1	79499114	79499248	201	261	159	42	258	282	333	269	212	239	291	309	212	27	340	319	95	336	223	305	251	133	338	227	254	55	258	133	338	309	100	246	70	416	258	243	241	234	250	277	280	214	366	327	354	376	279
chr1	79664640	79664784	202	330	143	54	321	331	421	324	253	270	382	381	265	65	434	378	108	389	212	340	302	35	382	244	312	154	273	59	390	388	183	215	67	461	313	342	278	280	326	336	397	297	479	385	372	411	283
chr1	79818983	79819129	203	411	206	63	317	425	462	357	338	339	463	418	343	89	487	492	71	451	310	420	386	187	494	394	419	187	360	187	471	505	185	353	156	498	466	389	361	372	414	404	434	373	517	380	524	506	342
chr1	79960547	79960685	204	247	119	57	249	248	293	245	196	251	326	286	205	49	221	308	88	327	112	244	185	96	334	156	186	84	207	124	270	262	183	140	66	384	269	306	254	205	216	271	288	219	355	258	339	312	168
chr1	80052417	80052549	205	404	147	64	429	421	477	327	316	312	437	403	343	75	427	471	110	481	345	383	344	31	419	363	411	84	373	100	476	463	97	404	135	491	412	381	395	399	362	389	369	326	475	425	517	448	324
chr1	80234472	80234600	206	307	142	47	301	309	354	280	259	293	394	309	275	56	373	372	91	340	212	279	246	35	357	327	277	146	275	145	324	338	73	232	86	368	309	311	280	299	286	351	318	276	402	363	408	340	255
chr1	80329228	80329368	207	334	154	51	296	351	363	368	286	288	371	342	361	54	426	436	87	382	293	366	315	171	407	329	362	166	384	78	387	414	170	332	134	475	360	348	370	308	339	340	372	352	457	401	413	385	290
chr1	80511570	80511748	208	374	121	68	310	333	418	382	261	285	402	368	263	56	371	384	104	379	257	335	281	168	385	225	338	180	298	110	364	403	228	224	131	390	335	383	336	357	367	388	351	306	438	354	433	358	253
chr1	80589894	80590038	209	311	146	63	312	333	380	375	269	271	373	390	250	55	424	413	86	412	271	358	241	38	438	305	351	33	309	150	378	392	188	226	101	446	304	301	305	256	293	360	368	281	460	343	447	421	269
chr1	80833398	80833524	210	190	75	32	142	155	209	197	140	150	212	192	103	19	174	137	39	193	43	147	71	52	192	99	87	54	81	33	122	153	51	71	32	229	128	220	98	164	137	159	179	135	249	172	223	214	74
chr1	80942067	80942201	211	471	185	68	421	488	512	448	389	365	503	447	423	90	553	479	106	455	347	457	353	45	538	389	398	103	406	207	506	451	142	360	141	513	410	349	397	421	428	413	462	414	525	503	527	475	409
chr1	81136182	81136306	212	130	55	27	134	104	138	136	110	104	158	147	89	28	150	123	34	137	66	124	75	31	163	66	91	38	102	51	118	148	64	52	44	156	124	236	99	113	111	125	145	124	169	131	152	136	96
chr1	81288637	81288777	213	367	173	66	401	362	442	464	310	329	391	402	294	54	492	455	81	483	213	405	264	85	459	296	355	154	273	69	420	404	118	264	100	518	314	335	256	343	355	376	401	339	548	460	459	497	283
chr1	81364539	81364663	214	324	189	57	364	404	370	390	316	318	443	437	385	60	446	470	128	479	268	438	330	88	443	332	375	190	301	189	430	417	69	270	114	435	364	394	380	350	354	424	449	385	489	431	480	436	306
chr1	81546858	81546982	215	338	139	49	275	265	318	310	268	246	345	326	277	47	429	379	75	363	152	303	239	129	357	205	302	40	260	136	314	297	46	217	95	359	225	350	285	238	249	319	323	251	413	370	381	385	200
chr1	81661502	81661626	216	263	89	41	200	254	279	219	221	181	274	236	166	31	254	245	51	255	117	225	199	31	248	189	282	73	205	71	264	281	123	138	67	296	227	313	204	147	236	230	261	215	270	292	313	305	154
chr1	81818240	81818378	ENST00000370723	232	140	48	232	226	292	252	240	247	331	269	234	25	336	269	38	335	142	247	234	105	278	193	244	30	222	108	315	271	132	168	88	375	255	335	266	228	277	302	314	243	321	306	290	311	218
chr1	82049185	82049321	ENST00000370723	336	177	48	306	319	346	307	262	287	382	369	273	45	361	342	65	354	190	303	237	59	366	212	311	89	291	20	347	370	47	194	82	433	301	331	282	295	293	320	320	284	367	367	415	392	194
chr1	82126490	82126614	ENST00000370723	193	110	44	223	197	259	237	182	190	239	212	158	43	258	223	28	239	155	231	168	112	235	155	171	102	176	106	245	239	90	147	81	267	216	214	197	175	172	221	244	189	271	186	269	267	156
chr1	82296637	82296781	ADGRL2	373	173	76	370	383	497	411	357	379	498	446	394	49	528	493	109	461	283	450	316	172	461	310	352	56	336	202	418	447	195	285	110	614	327	307	319	367	339	398	455	380	578	493	518	494	339
chr1	82388824	82388950	ADGRL2	303	115	47	259	257	257	241	245	179	323	324	197	35	271	207	46	207	137	242	237	55	300	209	291	59	198	61	289	240	119	168	28	394	231	302	216	239	279	319	243	250	366	253	288	325	175
chr1	82627490	82627622	217	374	156	53	295	401	368	370	288	264	405	437	354	72	440	390	136	388	268	390	306	162	415	319	330	172	321	154	461	428	179	325	131	518	425	302	339	325	374	327	396	338	477	373	428	398	341
chr1	82766833	82766971	218	434	200	54	389	436	481	422	361	392	483	475	374	46	413	411	41	413	354	365	332	46	436	362	458	67	390	117	453	443	97	337	71	542	389	434	466	372	349	499	416	350	498	455	490	461	314
chr1	82874030	82874158	219	318	142	62	376	342	413	335	308	321	436	388	338	59	457	457	102	456	233	411	265	122	459	275	315	43	342	57	354	364	67	237	97	478	272	328	334	317	330	380	436	331	406	385	374	433	296
chr1	83084819	83084949	220	247	139	36	154	198	221	265	173	186	241	231	162	38	235	200	52	252	115	238	178	81	250	109	151	71	134	73	279	229	101	94	45	300	144	243	177	210	188	226	204	139	237	195	251	263	134
chr1	83160151	83160275	221	266	82	47	220	158	213	232	155	236	298	192	196	44	217	255	72	351	154	248	194	86	332	238	234	89	257	109	258	222	106	177	83	261	247	285	236	240	220	180	312	161	253	227	290	226	226
chr1	83376832	83376958	ENST00000419658	191	67	36	149	133	128	136	97	134	214	218	171	41	124	127	28	208	53	97	65	27	175	91	94	37	79	33	149	149	22	80	24	243	52	306	174	180	177	166	204	159	191	120	180	131	64
chr1	83454175	83454297	ENST00000419658	252	116	40	287	235	271	227	217	232	265	325	202	40	283	295	58	277	139	240	167	85	285	171	216	56	226	56	278	267	128	200	63	359	251	280	249	254	264	293	277	251	284	246	357	320	230
chr1	83615421	83615567	ENST00000452901	83	45	16	96	54	85	91	82	87	104	102	71	8	50	62	16	67	12	67	24	8	85	17	34	23	44	27	60	53	34	16	14	121	69	184	62	66	78	85	96	56	110	82	76	95	25
chr1	83762477	83762625	222	528	234	75	470	609	558	562	455	410	574	517	512	128	629	624	186	653	530	612	485	340	634	519	545	259	549	203	597	657	305	492	277	652	509	352	547	540	532	530	611	524	619	579	628	593	480
chr1	83826631	83826755	223	305	144	55	271	243	291	339	272	293	298	303	221	58	330	309	69	319	179	267	217	122	293	243	274	117	183	150	309	271	200	196	81	437	298	246	262	265	267	258	313	233	359	319	365	362	206
chr1	83919722	83919842	ENST00000446227	86	28	22	79	55	63	70	77	57	83	110	53	5	64	53	15	71	6	62	19	10	71	21	26	14	13	26	59	59	37	18	5	90	61	158	58	66	64	64	117	55	119	97	63	98	17
chr1	83955633	83955791	224	417	125	56	384	374	373	345	323	292	446	433	362	68	470	429	95	447	288	363	316	186	449	341	337	68	333	182	432	382	210	251	69	495	396	322	348	357	388	318	426	363	509	423	470	448	303
chr1	84044228	84044378	LOC101927587	282	191	56	309	313	318	335	314	289	381	360	273	56	343	390	98	369	186	359	270	49	392	273	255	146	269	163	346	336	117	219	98	416	280	317	286	275	288	332	368	313	407	342	428	384	206
chr1	84248277	84248405	LOC101927587	322	78	60	273	285	277	228	219	241	374	350	249	47	319	307	35	329	172	269	227	152	284	212	214	123	249	75	324	312	41	211	43	406	200	309	320	312	275	277	377	286	370	350	334	355	183
chr1	84398430	84398552	TTLL7	295	129	46	268	327	319	300	273	237	330	285	276	65	302	327	107	350	227	331	238	129	349	263	277	96	258	124	358	324	152	240	96	341	294	255	260	278	287	262	324	243	361	329	358	354	267
chr1	84528344	84528468	225	207	111	41	230	177	256	276	215	187	299	251	164	42	250	202	74	230	147	249	185	50	278	169	217	71	232	138	259	266	178	113	29	260	174	277	248	224	216	233	289	185	296	278	233	345	168
chr1	84662630	84662760	PRKACB	182	68	22	162	170	126	205	152	92	235	145	109	18	131	124	73	182	37	218	107	77	254	107	91	70	181	83	175	119	110	109	74	150	121	292	192	137	171	175	232	86	140	177	138	217	66
chr1	84812310	84812439	SAMD13	422	162	57	348	318	389	397	318	329	414	490	300	75	486	453	99	423	276	398	333	91	439	300	340	44	335	180	403	391	85	257	48	486	413	367	383	369	404	399	409	397	489	442	473	470	304
chr1	84934788	84934934	226	486	236	72	477	543	547	545	440	470	552	601	498	64	710	692	147	585	468	601	459	49	623	402	526	56	550	228	525	496	89	513	225	741	576	420	550	472	518	628	515	477	646	572	703	632	445
chr1	85115778	85115916	SSX2IP	225	104	42	245	169	208	208	184	194	222	265	198	23	268	277	55	217	96	201	147	71	287	133	168	60	166	106	245	275	35	99	71	290	185	297	186	167	181	183	235	227	287	262	279	283	144
chr1	85350262	85350398	LPAR3	212	96	36	231	213	224	200	186	174	245	286	196	41	283	283	62	252	107	236	123	100	270	118	181	85	157	118	234	210	135	143	71	300	170	268	250	177	196	187	249	202	320	216	231	251	163
chr1	85408980	85409114	MCOLN2	561	265	91	530	699	680	548	542	505	656	593	628	115	697	756	144	705	644	684	570	50	708	662	719	166	652	259	680	653	253	663	99	797	591	497	712	548	613	656	569	620	662	670	740	716	650
chr1	85649384	85649536	SYDE2	252	138	60	282	184	278	265	225	276	308	350	227	40	370	314	66	271	166	255	173	90	351	149	230	132	221	114	295	245	186	136	29	369	164	261	193	193	220	270	336	238	383	225	356	398	201
chr1	85785699	85785823	DDAH1	308	187	62	311	322	396	369	306	305	406	389	303	55	430	464	82	403	289	396	311	91	436	317	349	189	360	170	436	386	193	267	158	451	354	286	349	280	319	334	390	342	472	362	422	393	366
chr1	85967925	85968063	DDAH1	423	225	74	367	402	459	453	382	387	478	487	363	83	493	546	105	478	359	411	376	165	443	334	421	179	461	53	483	465	199	356	149	544	412	332	404	384	409	390	449	425	515	493	467	562	384
chr1	86063563	86063687	227	328	163	62	311	360	359	367	319	298	395	418	347	76	391	482	114	414	289	380	329	179	421	352	371	170	366	113	430	439	120	352	79	507	360	141	407	243	374	363	362	339	439	419	469	403	328
chr1	86190576	86190700	228	215	106	41	236	199	236	242	218	177	305	247	205	29	245	261	63	216	109	255	119	86	284	125	150	71	208	111	181	205	58	121	64	345	169	282	224	181	170	201	264	235	276	250	283	258	168
chr1	86326491	86326629	COL24A1	121	60	30	175	108	122	158	103	142	158	219	65	15	217	172	53	106	47	97	85	43	149	82	122	18	59	65	107	161	127	85	27	220	180	215	94	116	165	172	139	141	204	180	245	147	59
chr1	86459678	86459820	COL24A1	178	85	33	199	152	195	181	155	170	217	201	120	32	190	144	17	199	58	149	83	61	207	91	142	69	109	74	184	217	135	78	41	249	157	231	131	111	138	160	232	165	233	201	237	252	128
chr1	86692061	86692203	229	306	110	40	237	262	275	269	220	236	316	307	256	59	289	324	58	272	144	270	200	128	322	228	221	117	215	122	293	263	62	174	93	366	280	291	265	226	266	274	330	246	328	302	332	339	227
chr1	86802747	86802889	230	434	160	54	425	496	451	439	391	361	433	398	408	60	528	491	79	501	277	420	325	32	515	376	417	66	342	209	493	487	203	353	52	518	390	395	394	362	374	439	484	428	469	481	493	472	373
chr1	86892332	86892476	CLCA2	409	162	63	328	344	399	379	346	343	388	459	364	58	436	394	96	407	191	368	279	159	404	279	317	112	294	185	381	343	243	256	99	535	398	320	366	349	383	464	381	339	461	402	466	484	241
chr1	87106062	87106184	CLCA3P	379	152	41	391	347	390	364	353	302	414	373	346	65	432	451	69	462	295	398	324	161	441	281	339	156	346	105	428	429	200	308	124	483	345	315	381	359	357	364	384	323	469	405	423	444	311
chr1	87265716	87265840	231	546	224	76	476	511	511	421	409	406	521	484	410	86	538	578	122	553	412	443	424	218	569	448	547	218	433	95	502	521	237	469	101	677	455	300	479	426	487	485	569	493	582	571	577	523	444
chr1	87328475	87328601	42248	63	51	20	89	109	77	56	99	90	146	154	80	28	130	125	36	127	38	37	43	21	130	68	60	32	58	47	129	131	66	71	35	132	108	158	67	74	67	113	138	96	186	101	96	148	49
chr1	87506081	87506209	HS2ST1	486	225	57	339	507	466	427	310	340	427	381	354	86	506	454	130	477	392	435	461	171	442	418	445	68	422	108	479	478	127	364	67	612	357	242	470	402	488	384	377	372	446	452	520	515	471
chr1	87655137	87655261	232	390	189	64	362	405	417	454	373	364	434	453	326	28	430	489	30	476	283	397	330	152	471	363	391	128	353	28	462	397	139	316	155	511	386	358	379	358	375	402	405	356	507	408	491	523	297
chr1	87876327	87876451	233	490	214	63	456	536	512	455	404	433	569	521	490	74	580	597	105	580	372	499	427	235	539	455	542	173	474	69	505	555	147	484	190	565	514	444	610	508	506	535	504	435	595	556	545	557	469
chr1	88033614	88033738	234	388	229	66	345	371	410	364	334	325	416	434	304	58	425	408	152	454	245	358	260	165	438	268	355	143	263	68	414	395	108	268	73	529	377	293	381	348	334	391	390	347	454	504	509	561	278
chr1	88087936	88088076	235	555	266	87	503	551	666	595	449	462	640	685	555	136	713	744	85	712	539	648	454	293	694	548	590	317	505	107	550	643	86	559	197	850	564	404	562	535	561	620	648	578	676	627	710	689	509
chr1	88334129	88334271	236	155	96	43	217	166	173	212	157	175	207	244	142	41	284	243	67	221	84	223	142	72	266	133	163	90	149	100	228	184	41	104	64	282	149	210	146	172	138	191	236	174	272	232	277	346	132
chr1	88488290	88488450	237	423	190	57	352	429	460	429	339	409	496	457	360	74	407	510	53	476	354	390	363	58	464	338	432	129	375	162	445	455	126	339	122	626	437	410	443	350	412	427	435	416	522	431	481	479	357
chr1	88540495	88540625	238	500	209	69	459	528	569	449	415	348	557	450	467	35	570	634	146	547	449	525	410	122	570	414	482	127	447	136	585	559	251	392	201	594	497	422	463	428	485	462	515	479	493	501	547	539	461
chr1	88724761	88724889	239	159	85	32	143	172	158	150	128	103	222	185	100	33	196	187	22	185	119	154	153	66	154	121	157	68	103	53	245	150	91	64	51	272	145	245	159	147	137	146	144	112	226	163	214	247	96
chr1	88960121	88960251	240	332	146	46	265	330	315	353	269	243	353	393	311	58	324	427	104	417	172	374	251	90	399	241	236	122	265	139	333	388	121	184	80	398	312	375	344	223	273	298	365	302	360	332	399	412	301
chr1	88975320	88975456	241	301	120	46	277	292	296	335	250	196	316	342	223	28	281	304	69	371	174	277	193	100	317	258	232	94	280	55	283	336	80	165	79	399	333	339	334	230	246	294	317	251	317	301	403	387	237
chr1	89222364	89222508	PKN2	282	118	36	269	244	249	265	218	251	343	308	245	37	318	345	89	293	188	308	213	102	341	210	251	96	269	146	327	328	158	190	88	309	241	321	265	216	194	274	276	236	365	284	316	344	234
chr1	89373321	89373455	242	220	81	30	168	148	154	184	128	144	180	231	121	28	187	171	34	180	66	157	105	40	216	112	112	55	140	17	176	161	88	87	40	248	183	257	172	148	157	170	150	133	203	198	205	240	86
chr1	89438512	89438654	CCBL2	555	246	93	481	456	556	553	474	452	547	567	457	52	592	649	46	525	412	572	464	235	619	549	510	47	457	235	531	531	114	417	176	626	549	422	509	499	478	507	541	479	572	597	589	569	404
chr1	89666874	89666996	243	567	275	105	601	722	731	637	591	528	689	626	676	106	718	730	107	722	589	628	554	141	726	618	706	224	600	140	666	649	330	616	169	788	544	403	647	636	693	616	657	653	714	690	645	703	599
chr1	89745957	89746103	244	283	130	66	261	308	336	320	262	244	342	424	238	57	383	325	52	274	138	273	228	88	308	167	217	105	197	106	278	238	182	165	71	410	253	295	232	247	264	286	382	262	437	362	337	409	214
chr1	89989282	89989406	245	241	112	44	168	215	122	178	154	200	237	257	212	49	295	294	75	256	137	178	190	92	189	93	188	93	204	69	213	255	135	129	51	299	219	249	244	202	217	253	241	235	208	206	241	215	207
chr1	90025653	90025777	LRRC8B	413	160	68	408	415	476	394	397	357	444	432	394	62	511	524	117	491	300	453	297	59	490	353	400	85	394	70	463	428	89	359	160	562	403	315	391	396	399	466	472	408	550	439	543	506	340
chr1	90196474	90196600	ENST00000370453	370	186	69	393	477	504	401	377	358	459	460	436	105	498	503	94	487	392	423	397	40	563	418	427	47	418	48	490	508	101	417	165	567	456	369	444	406	441	346	433	360	507	454	484	528	402
chr1	90343862	90343988	LRRC8D	354	146	48	309	389	363	317	296	310	394	402	339	62	326	419	98	376	247	335	285	144	399	270	314	72	247	112	438	413	70	207	97	414	396	358	340	339	370	345	371	260	407	389	372	475	307
chr1	90558302	90558426	246	382	168	66	332	355	420	388	317	355	438	388	317	74	424	449	32	373	252	358	307	156	420	296	376	80	326	155	364	360	118	268	111	557	395	325	322	350	384	332	407	365	423	409	443	528	282
chr1	90693790	90693914	247	344	158	51	340	414	400	370	346	332	414	418	364	84	503	482	100	494	337	466	347	205	440	338	468	156	393	195	498	472	105	336	168	548	393	294	377	371	340	409	439	418	458	487	481	471	354
chr1	90822653	90822779	248	424	176	68	444	456	482	424	384	362	483	440	397	75	556	531	36	445	377	458	346	109	494	398	453	187	394	75	458	504	72	356	64	558	518	332	383	478	452	512	482	409	462	443	548	505	440
chr1	90979633	90979771	ENST00000435832	413	141	59	356	443	476	364	314	330	451	427	348	82	446	458	108	438	304	399	359	57	484	292	326	226	365	76	417	472	84	304	150	521	396	403	386	379	433	399	461	380	474	417	463	460	348
chr1	91102606	91102732	249	340	164	58	321	374	384	331	302	293	442	422	368	33	439	427	50	365	245	398	313	36	441	288	373	173	327	170	404	373	98	304	129	465	343	403	412	281	346	336	369	348	450	452	433	454	344
chr1	91336035	91336165	250	301	186	51	271	340	340	352	319	257	302	337	262	61	358	383	84	365	209	341	225	119	405	247	257	142	215	174	340	327	157	265	40	440	321	345	346	288	260	285	339	229	387	375	385	375	264
chr1	91413874	91414140	ZNF644	739	356	136	766	779	772	723	679	686	859	816	805	94	934	1004	126	882	641	851	610	278	920	661	768	317	737	348	843	818	285	640	222	1074	736	643	739	774	744	738	914	711	954	880	906	871	662
chr1	91566371	91566495	251	389	149	63	374	433	438	447	370	393	468	465	396	63	511	556	96	459	337	455	367	177	511	369	470	163	375	206	430	472	87	333	172	552	366	334	434	363	401	462	459	458	519	507	480	478	360
chr1	91785495	91785645	HFM1	254	114	59	210	272	259	251	203	237	366	307	300	43	281	375	99	345	261	315	182	167	335	193	280	138	272	120	344	363	104	214	102	350	329	257	268	249	267	285	302	264	362	313	275	329	259
chr1	91961029	91961171	252	390	177	53	355	415	300	348	295	279	359	352	362	73	428	443	104	383	229	375	241	170	420	260	254	167	312	165	367	373	62	285	109	468	339	366	385	314	312	333	345	317	395	395	466	457	283
chr1	92018341	92018473	253	517	246	83	561	705	724	596	518	470	720	703	612	50	711	801	151	722	549	671	488	174	703	577	653	175	621	93	667	658	155	557	238	792	606	390	644	590	612	651	632	609	727	693	703	696	579
chr1	92213177	92213321	TGFBR3	449	198	67	434	448	485	423	406	413	443	530	391	95	528	571	122	513	379	410	367	222	535	445	422	198	440	153	511	466	97	424	178	591	500	361	504	443	459	405	507	473	516	500	575	479	327
chr1	92378759	92378883	254	305	173	54	303	259	291	311	269	226	307	328	243	75	365	356	68	327	260	314	267	123	374	283	290	126	312	60	300	337	51	277	48	394	273	215	330	221	212	292	329	310	348	292	385	354	256
chr1	92447949	92448083	BRDT	279	163	55	311	246	316	312	247	216	330	429	203	54	346	379	71	319	160	292	223	56	378	166	219	55	281	125	292	303	168	195	84	494	217	222	231	222	233	246	375	252	407	370	346	426	193
chr1	92676816	92677070	255	639	310	97	541	579	658	643	540	531	685	710	580	93	734	803	116	724	551	662	537	136	726	640	601	147	587	267	636	671	239	565	217	868	590	464	643	526	514	609	612	610	725	726	853	720	475
chr1	92727299	92727423	GLMN	238	89	41	307	390	294	281	300	250	325	389	233	57	270	384	96	254	190	258	177	78	310	174	321	31	304	149	335	308	96	228	96	449	227	209	242	249	276	293	376	231	403	329	352	291	272
chr1	93004451	93004577	EVI5	398	153	63	391	388	407	427	338	323	463	373	381	23	450	488	81	484	366	423	357	96	463	376	415	78	416	155	422	496	96	363	131	483	390	336	437	326	313	347	454	391	481	447	494	433	350
chr1	93065509	93065631	EVI5	296	128	46	265	281	308	312	263	238	324	299	273	65	392	374	97	348	251	330	271	161	361	274	271	105	253	99	322	315	146	290	85	348	199	207	219	203	224	246	330	313	385	320	383	377	243
chr1	93216930	93217060	EVI5	251	71	41	225	207	234	223	189	191	255	225	223	48	258	314	72	274	168	275	164	89	256	180	192	84	181	102	234	210	121	146	58	274	202	289	222	216	175	187	269	228	257	246	284	281	178
chr1	93458991	93459117	256	456	190	67	405	445	484	454	393	338	491	508	424	98	566	567	87	469	391	413	411	62	545	421	481	184	471	191	447	542	215	438	169	669	501	304	460	394	459	462	509	412	445	482	550	529	395
chr1	93480143	93480271	257	418	196	76	349	385	479	395	293	362	470	463	397	69	511	467	102	466	412	401	405	55	460	353	413	157	425	208	451	439	239	389	64	567	407	281	353	331	399	445	435	396	492	457	517	593	413
chr1	93666313	93666437	CCDC18	249	96	41	265	248	244	251	210	192	321	274	248	66	305	314	95	297	196	264	172	138	290	210	236	69	238	133	288	295	142	219	108	328	220	235	206	205	217	200	266	231	291	290	277	349	241
chr1	93788682	93788828	CCDC18-AS1	546	246	73	485	587	603	488	498	478	632	550	507	114	625	623	148	621	500	565	459	317	614	563	565	98	547	97	596	592	102	489	189	737	578	405	615	471	543	545	521	493	658	612	591	686	526
chr1	94002759	94002883	FNBP1L	170	67	28	168	147	149	171	127	129	156	174	125	38	165	172	56	171	81	148	99	47	258	111	117	66	121	81	178	179	20	78	60	245	139	246	133	119	154	110	161	136	194	211	189	283	118
chr1	94115235	94115363	BCAR3	234	121	43	219	248	256	221	195	235	317	263	195	38	295	272	80	270	101	223	176	83	267	184	189	75	160	85	218	241	131	159	79	266	252	293	230	159	206	240	233	192	286	286	237	326	183
chr1	94292109	94292231	BCAR3	449	248	66	432	470	499	447	421	409	538	536	447	77	547	596	80	518	444	450	432	216	517	419	477	38	470	46	532	566	248	478	122	573	465	387	555	408	453	449	546	443	537	485	571	585	452
chr1	94388479	94388623	ENST00000417020	260	108	44	226	255	262	218	218	199	308	336	204	44	291	277	80	268	110	245	172	96	300	154	180	90	184	105	232	204	129	153	74	397	206	314	215	217	220	234	248	216	285	307	320	319	157
chr1	94535987	94536115	ABCA4	429	179	66	264	434	372	376	342	254	444	328	300	84	348	433	65	429	235	365	287	106	381	294	206	134	418	165	451	418	101	337	44	405	416	282	484	318	407	360	360	331	406	445	452	321	340
chr1	94760645	94760771	258	363	144	57	400	457	426	356	298	328	443	422	398	88	508	515	135	479	380	453	315	241	510	342	377	225	352	153	440	435	81	380	164	538	382	328	413	355	326	368	442	407	469	486	449	459	358
chr1	94971799	94971933	ABCD3	110	60	30	117	136	127	202	101	147	210	224	120	23	179	114	28	109	52	171	71	17	177	81	58	34	78	40	111	106	70	77	24	237	97	231	116	100	97	164	147	115	171	180	153	207	96
chr1	95119750	95119878	ENST00000442418	379	193	70	396	425	462	428	345	301	463	408	418	34	500	524	121	493	355	476	380	102	517	361	452	134	402	186	455	456	197	363	138	496	430	322	469	355	388	449	495	380	459	442	487	450	420
chr1	95157954	95158076	LINC01057	237	152	36	222	207	233	253	215	203	269	306	229	49	269	258	43	274	146	227	181	72	301	173	204	80	202	85	223	242	120	114	56	280	275	299	260	226	217	241	228	212	300	252	311	268	179
chr1	95279399	95279545	LINC01057	327	186	57	286	354	359	331	267	315	374	409	324	88	458	470	110	393	330	330	275	39	425	291	357	54	322	161	378	414	71	324	100	523	325	316	371	297	371	339	412	360	467	409	486	491	318
chr1	95572472	95572602	TMEM56	295	146	45	255	304	299	260	240	249	289	294	267	42	354	332	79	270	181	305	220	102	310	234	267	27	269	121	242	299	49	215	94	404	281	304	291	248	231	262	291	298	378	281	300	368	207
chr1	95599459	95599585	TMEM56-RWDD3	503	251	72	517	563	562	520	465	465	610	606	521	95	675	646	144	560	504	557	414	224	601	525	576	110	504	145	554	543	87	491	122	731	506	403	544	493	425	558	586	559	608	579	628	634	491
chr1	95850588	95850736	259	403	185	64	389	410	485	422	314	403	464	524	361	57	454	522	118	475	305	391	356	174	475	368	385	51	341	164	435	461	51	336	111	623	383	375	444	385	387	525	448	391	549	484	535	526	353
chr1	95889861	95890005	260	282	179	51	297	293	368	328	235	268	336	336	303	70	326	392	106	343	174	280	206	116	350	223	246	103	230	51	315	287	105	215	46	431	279	328	309	276	278	319	361	324	410	354	360	418	207
chr1	96072674	96072816	ENST00000456933	318	148	56	301	306	350	340	272	252	356	369	274	30	309	367	93	349	193	310	190	41	407	210	293	123	219	129	306	320	189	207	93	449	297	326	274	240	237	362	315	299	424	322	353	421	231
chr1	96217479	96217607	ENST00000603401	375	177	57	403	432	446	367	357	322	476	416	359	61	563	490	77	485	289	398	318	138	465	374	409	38	396	168	438	424	193	322	40	517	346	391	389	399	430	453	444	397	477	455	533	495	392
chr1	96414269	96414415	ENST00000442558	371	184	73	357	439	376	410	351	306	407	407	335	63	412	483	105	447	266	394	304	174	452	282	380	66	356	70	432	407	205	276	157	596	394	334	410	370	317	434	411	401	422	446	448	463	338
chr1	96587745	96587883	261	492	228	70	406	460	511	459	381	393	479	472	382	63	488	517	42	462	269	419	321	204	447	357	338	76	402	54	427	483	226	326	131	587	376	368	404	416	426	413	477	403	573	502	486	591	380
chr1	96694500	96694644	262	472	222	63	397	470	503	426	347	374	486	457	423	109	497	519	131	536	358	461	390	228	492	417	513	162	460	94	533	534	212	403	79	579	507	296	476	442	464	480	498	421	498	510	487	463	419
chr1	96805944	96806074	LOC101928241	408	185	59	391	480	458	430	387	358	488	419	414	33	505	503	80	493	374	463	355	187	501	354	443	191	392	166	470	422	125	346	131	567	395	357	381	406	457	469	475	395	487	464	508	483	417
chr1	97007703	97007835	263	397	133	61	289	347	438	351	333	295	335	341	224	66	369	378	101	384	191	351	259	107	356	309	282	115	324	159	298	356	129	302	124	508	384	322	310	333	366	450	298	321	434	408	452	418	259
chr1	97108291	97108441	264	424	172	64	337	388	404	366	383	328	489	461	392	69	465	468	108	461	320	398	346	153	486	324	452	93	352	87	444	430	80	303	137	470	424	433	382	321	382	364	475	386	513	434	455	507	317
chr1	97249944	97250076	PTBP2	337	191	52	344	412	421	365	319	312	452	368	300	61	418	469	118	408	244	352	291	160	458	315	357	44	326	91	426	374	139	250	99	434	315	327	353	406	331	357	419	372	441	449	507	439	311
chr1	97428328	97428466	265	264	91	48	230	229	239	241	173	196	230	268	182	39	250	192	59	182	109	210	122	57	254	113	141	60	152	91	197	187	129	94	48	279	222	356	234	218	236	202	262	195	330	226	231	242	129
chr1	97621277	97621415	DPYD	153	72	27	175	111	121	135	135	97	178	153	99	30	141	146	42	144	38	129	103	47	204	66	76	47	85	71	129	154	97	38	36	167	129	273	141	103	82	144	151	116	202	167	151	146	87
chr1	97750494	97750624	DPYD	311	133	48	220	255	280	237	216	216	279	286	244	32	327	313	50	301	211	249	234	79	287	235	236	87	260	110	327	305	101	201	74	366	313	265	252	228	233	283	275	251	338	279	351	329	233
chr1	97904728	97904858	DPYD	285	132	63	330	288	354	325	312	285	374	364	235	55	367	361	79	317	181	302	218	124	378	198	295	119	261	86	358	304	166	201	89	414	274	281	244	268	266	323	360	291	486	376	405	422	249
chr1	98044891	98045142	DPYD	549	218	92	495	553	587	503	466	400	544	535	520	79	586	626	81	621	412	588	411	118	622	434	557	93	572	197	621	583	259	397	181	764	495	541	494	440	476	558	604	537	620	588	590	569	396
chr1	98208766	98208939	DPYD	538	245	81	503	556	605	480	390	463	576	465	489	108	688	667	171	600	404	542	397	108	611	432	469	84	461	278	655	533	193	442	113	674	506	461	457	557	531	564	552	457	619	640	592	625	398
chr1	98399507	98399689	ENST00000602672	489	169	81	384	466	494	412	394	376	490	511	395	87	572	548	123	489	323	421	299	84	481	326	424	81	369	231	528	426	163	349	131	614	466	444	386	404	493	472	572	418	630	525	553	591	361
chr1	98537439	98537689	266	741	249	103	573	609	661	547	534	472	718	624	570	143	696	652	117	681	470	629	480	104	693	519	539	120	544	238	766	686	186	440	187	841	612	619	569	574	636	590	696	564	723	652	763	620	493
chr1	98597124	98597258	267	469	170	58	452	490	463	465	361	354	425	443	460	65	506	518	102	545	364	514	391	43	527	404	439	43	416	121	510	514	173	432	48	585	446	420	388	472	486	528	532	437	547	409	472	454	382
chr1	98855124	98855250	268	338	145	46	261	319	345	255	221	285	406	325	274	54	351	339	82	360	201	320	242	48	349	271	265	59	276	96	322	348	193	208	108	436	285	262	271	303	245	312	345	332	413	357	378	332	206
chr1	99005630	99005756	269	304	104	47	225	257	235	247	215	187	301	281	220	60	290	330	78	298	148	238	208	95	326	208	242	99	249	113	286	262	138	198	76	344	288	398	243	270	220	268	350	261	354	298	302	331	173
chr1	99081221	99081349	270	334	123	58	240	265	302	272	219	284	340	314	223	72	338	380	64	346	254	323	265	47	388	303	344	41	265	115	434	368	60	312	122	387	365	234	276	241	293	291	298	258	423	359	394	423	229
chr1	99258219	99258341	271	526	294	87	592	772	737	683	558	594	722	667	649	136	727	746	163	643	649	641	539	68	694	635	731	80	606	103	675	678	105	609	131	833	584	341	575	560	686	679	611	637	783	692	688	746	596
chr1	99328355	99328479	272	197	71	49	187	126	202	175	200	194	170	234	99	39	159	188	27	193	108	110	135	63	222	132	160	55	75	15	250	141	44	131	77	231	192	201	116	142	164	159	195	124	242	148	213	269	149
chr1	99521230	99521364	LOC100129620	277	155	55	286	291	331	333	307	287	410	381	253	62	369	378	92	315	215	371	269	120	340	290	362	141	273	139	346	359	146	292	111	423	300	282	275	260	291	295	311	269	356	324	436	400	333
chr1	99648884	99649006	273	180	137	40	172	207	257	202	175	184	227	252	173	47	251	208	54	217	94	181	128	64	250	173	142	57	151	83	236	215	115	95	36	290	167	251	189	158	174	217	267	196	317	240	241	344	144
chr1	99811401	99811523	274	468	193	64	387	393	421	435	392	367	453	468	405	56	545	540	121	477	369	465	365	156	450	367	452	64	388	124	449	475	141	393	132	647	408	285	377	349	371	442	449	392	488	446	535	567	358
chr1	100015887	100016013	275	500	218	74	437	552	540	430	392	421	509	509	449	104	564	568	66	528	446	449	467	274	546	479	562	71	449	154	582	607	220	499	74	620	475	282	530	491	547	545	494	488	567	501	550	614	477
chr1	100075596	100075728	276	245	98	39	252	276	285	259	194	211	295	297	199	50	286	312	76	260	141	271	180	127	253	143	184	32	196	129	265	257	136	123	101	374	198	294	286	190	176	230	286	230	371	310	353	304	155
chr1	100245543	100245671	277	127	60	29	109	92	78	156	97	93	220	168	112	26	112	131	43	121	74	151	70	28	162	87	95	40	62	60	97	134	66	54	25	149	76	226	128	112	78	161	147	127	146	92	162	162	70
chr1	100397080	100397216	278	310	166	54	333	307	297	347	345	302	390	388	348	52	419	435	95	341	220	378	284	37	427	325	320	35	280	144	327	341	155	264	92	462	319	295	275	238	292	297	400	365	419	408	374	430	281
chr1	100641359	100641497	LRRC39	198	74	40	171	177	169	194	143	169	225	224	167	29	231	216	60	216	165	261	180	80	252	171	155	59	171	69	233	219	111	150	88	257	164	242	197	153	154	204	210	196	249	254	245	278	166
chr1	100793991	100794145	279	500	276	80	581	600	594	569	508	497	642	602	596	64	671	759	142	689	541	666	547	189	681	533	664	209	633	105	589	650	169	555	231	731	579	502	629	536	548	497	665	599	673	683	640	567	547
chr1	100885002	100885130	CDC14A	475	174	64	385	455	496	473	373	371	471	485	398	84	581	573	92	531	318	460	331	99	520	314	439	170	405	58	413	485	182	387	127	614	420	341	397	451	468	435	513	433	568	561	575	552	346
chr1	101001571	101001711	280	437	238	72	478	485	512	502	407	411	528	536	473	35	555	579	134	519	390	518	369	94	527	446	476	120	478	41	549	526	192	388	42	629	419	406	427	422	423	426	499	478	594	513	562	546	387
chr1	101239927	101240059	281	345	158	52	336	310	309	375	258	302	386	369	297	74	464	369	56	312	170	336	222	103	445	256	273	66	221	36	349	326	227	216	97	423	295	304	244	290	268	357	364	255	426	391	431	476	227
chr1	101333665	101333825	282	227	78	39	215	153	231	174	102	185	285	216	164	19	163	147	57	299	131	153	72	61	209	119	146	78	154	59	177	162	123	42	26	244	187	315	201	206	280	134	229	237	206	134	234	199	66
chr1	101564545	101564671	283	409	170	62	334	473	413	388	333	377	437	454	426	62	471	441	57	448	326	406	335	32	458	346	397	108	361	114	442	453	103	349	142	529	441	359	388	332	381	418	441	371	458	435	456	453	334
chr1	101590263	101590395	284	450	163	71	401	481	553	393	362	399	512	414	441	90	558	602	147	529	389	526	402	92	524	411	518	95	426	67	435	475	117	451	181	588	382	278	490	421	450	446	507	450	518	499	508	533	475
chr1	101836870	101837002	LINC01307	399	186	69	350	400	411	345	320	267	387	401	297	29	417	414	82	394	288	360	285	62	446	325	365	86	342	51	410	403	70	269	53	478	372	357	376	376	339	403	417	324	448	443	427	424	313
chr1	101986380	101986514	285	532	269	67	498	607	648	497	442	423	607	519	508	112	595	612	126	611	476	601	446	127	613	469	577	51	469	69	563	567	97	488	199	692	558	398	532	524	574	579	559	534	538	626	632	579	477
chr1	102099233	102099355	286	148	85	28	151	114	119	145	104	134	174	169	131	32	176	175	64	151	98	91	101	63	193	92	59	56	114	72	187	110	88	69	31	173	140	186	114	100	146	162	104	158	194	142	202	235	28
chr1	102197465	102197641	287	239	136	39	302	255	373	351	268	244	379	388	247	77	316	323	89	229	127	335	251	90	376	220	230	120	206	90	273	239	120	144	87	392	273	370	274	334	310	317	305	299	376	269	231	360	206
chr1	102404389	102404511	OLFM3	470	181	56	404	422	491	440	381	381	475	413	446	71	474	515	49	486	363	485	354	171	466	330	459	64	472	80	496	454	70	417	61	534	441	388	456	411	437	462	462	388	506	474	518	523	382
chr1	102477046	102477186	288	354	145	53	332	389	354	331	237	279	425	363	339	66	380	412	118	405	257	341	302	128	413	274	362	133	336	156	379	414	45	242	119	405	340	382	320	319	343	341	359	372	404	344	387	402	237
chr1	102735750	102735876	ENST00000447916	134	72	29	108	73	103	143	118	113	180	119	75	14	113	127	23	136	26	133	74	25	194	55	106	46	96	33	163	120	76	57	29	176	76	170	74	105	122	104	167	105	202	169	201	210	84
chr1	102831321	102831447	ENST00000447916	290	140	59	375	323	346	426	262	258	368	322	282	63	387	351	99	333	192	453	275	165	339	346	387	51	298	180	478	367	191	204	143	375	348	275	268	252	293	342	330	399	450	415	332	491	287
chr1	103062125	103062277	289	398	255	66	350	468	524	450	382	319	445	475	366	38	525	499	43	525	412	421	334	127	534	432	406	82	424	242	570	508	135	338	87	572	481	350	471	373	453	473	447	419	588	418	559	482	417
chr1	103150405	103150551	290	333	149	45	333	310	306	357	261	258	411	353	287	43	298	366	87	369	217	340	228	49	347	276	336	130	264	130	332	362	56	211	103	433	286	335	282	247	261	316	409	262	422	338	406	359	277
chr1	103367580	103367849	COL11A1	771	319	124	804	825	891	820	673	681	921	798	782	95	971	1006	113	997	619	973	614	143	1019	715	916	228	843	182	927	836	174	655	303	1115	771	795	732	811	733	799	932	768	1071	904	935	897	690
chr1	103421392	103421583	COL11A1	518	198	68	455	477	515	452	375	404	528	501	449	100	543	542	140	524	339	498	389	91	561	332	459	207	414	104	607	509	220	377	121	675	467	491	412	452	474	466	529	453	607	554	565	570	388
chr1	103552999	103553330	COL11A1	829	305	125	716	822	834	685	626	573	881	730	743	123	818	832	232	890	600	769	622	212	892	634	722	196	692	203	856	849	324	591	175	949	773	728	776	750	742	733	881	722	847	830	763	766	701
chr1	103676756	103676880	291	160	71	34	129	146	156	183	148	103	182	153	101	21	113	181	22	197	59	188	68	30	153	95	69	30	90	50	97	150	89	95	38	149	120	236	111	176	167	151	186	116	202	199	224	182	110
chr1	103916495	103916782	292	656	218	97	550	591	571	568	490	480	616	529	499	96	742	793	190	735	426	646	452	331	727	430	595	118	463	298	648	651	158	460	116	792	501	547	503	463	465	575	669	509	666	638	784	632	467
chr1	104010228	104010349	LOC101928436	415	177	66	458	462	467	441	370	375	496	454	463	46	557	562	47	547	395	523	398	238	557	445	467	89	389	244	505	540	64	384	148	554	353	384	399	398	422	398	477	497	509	446	500	457	390
chr1	104125486	104125664	293	415	182	71	505	545	539	619	377	440	674	515	500	88	576	583	122	548	420	677	403	168	715	382	463	284	636	274	656	508	111	384	169	786	649	421	486	449	468	479	567	492	555	604	548	506	370
chr1	104406419	104406541	294	323	151	54	329	349	383	373	315	342	398	440	303	33	398	364	102	392	240	334	297	171	437	227	301	127	280	149	323	361	93	254	91	441	431	361	340	304	367	374	384	338	424	371	461	412	248
chr1	104536011	104536163	295	290	103	43	241	271	326	326	227	222	324	299	220	46	315	230	95	303	191	296	156	118	343	198	154	127	269	35	383	254	106	131	107	412	255	314	214	242	250	272	243	186	260	229	360	315	202
chr1	104674070	104674214	296	431	181	61	419	467	491	453	384	389	553	461	429	66	499	557	137	489	327	502	373	44	517	342	457	90	421	183	519	460	188	321	70	604	465	391	409	357	447	507	516	378	530	531	525	502	374
chr1	104735997	104736139	297	115	48	25	101	151	87	194	102	60	127	216	129	5	134	79	38	69	65	136	53	14	169	46	43	33	93	36	147	149	57	2	33	211	154	265	116	85	123	147	118	42	256	164	157	195	37
chr1	104939399	104939529	298	151	70	28	127	48	115	137	94	77	153	110	54	8	79	85	25	120	34	124	38	15	113	47	53	39	84	40	100	113	84	47	15	129	89	208	100	92	107	110	106	84	128	108	129	184	27
chr1	105082832	105082956	299	204	114	45	228	269	236	244	179	183	269	239	224	37	315	267	58	266	184	261	226	88	279	150	238	79	212	102	293	289	37	152	68	376	234	309	266	232	261	264	283	214	334	250	316	217	212
chr1	105292262	105292396	300	276	147	42	275	319	323	272	215	204	301	288	288	50	358	316	83	296	173	262	228	125	365	266	316	48	185	151	365	274	158	240	114	364	254	332	280	241	303	284	239	282	315	271	276	309	270
chr1	105394119	105394261	301	323	157	43	293	223	270	324	240	269	329	327	208	49	288	303	112	293	236	303	242	98	294	179	255	126	239	81	337	341	129	264	109	266	284	245	223	250	256	273	306	275	396	288	385	358	213
chr1	105558126	105558266	302	115	34	28	83	45	75	97	61	66	118	86	61	15	57	80	15	76	39	56	51	18	110	45	45	15	38	31	106	72	49	31	18	96	66	166	54	69	52	74	99	70	83	110	98	111	35
chr1	105736876	105737024	303	241	106	47	263	217	186	238	204	193	302	244	188	38	267	271	72	284	54	187	167	110	293	176	186	55	175	125	265	269	148	144	84	313	218	285	256	213	198	180	283	250	311	272	321	313	149
chr1	105825473	105825613	304	177	55	39	180	155	171	150	121	171	220	135	126	28	203	190	70	220	27	136	98	66	191	92	125	58	113	100	187	148	81	85	53	217	169	233	129	159	179	93	233	173	277	207	217	259	58
chr1	105962144	105962268	305	419	169	60	422	444	457	429	342	347	491	407	421	108	522	511	133	505	306	418	362	204	475	366	462	104	445	202	481	504	199	346	164	514	437	426	433	439	451	445	489	403	532	474	499	454	407
chr1	106141576	106141712	LOC101928476	258	89	48	231	215	270	255	213	217	327	243	199	39	316	267	34	282	159	263	159	86	238	165	206	35	192	139	237	260	157	145	89	387	254	228	195	219	225	255	281	224	326	273	308	333	177
chr1	106286264	106286388	306	342	196	46	300	298	352	318	272	277	344	327	280	88	367	350	96	309	267	316	229	152	319	246	282	143	236	23	379	299	67	255	131	384	323	265	296	269	302	346	314	271	336	327	387	384	281
chr1	106395078	106395212	307	277	115	44	261	243	349	264	236	298	290	308	244	42	358	367	50	341	197	324	228	128	302	215	292	130	257	159	291	296	156	234	73	435	250	245	247	259	273	285	323	242	433	341	340	432	215
chr1	106640029	106640175	308	383	177	56	327	387	389	324	280	315	396	362	261	71	422	374	87	392	232	353	264	30	412	213	347	97	315	164	383	366	171	244	85	459	352	330	259	332	306	354	389	288	415	395	423	361	277
chr1	106765171	106765297	309	387	171	59	390	437	478	379	362	349	452	404	355	80	517	513	66	461	337	389	360	90	445	340	454	74	375	77	502	412	254	318	131	504	351	284	371	387	373	352	440	433	539	466	474	534	365
chr1	106830341	106830481	310	178	64	45	207	192	195	252	190	228	283	281	178	35	281	262	39	199	125	245	60	90	318	105	210	62	139	105	256	283	50	136	56	173	255	300	235	248	234	248	273	226	323	265	274	282	169
chr1	107002045	107002167	311	330	144	60	428	422	444	374	325	336	472	396	377	57	497	459	95	431	299	454	317	98	502	325	427	149	382	223	383	438	127	366	156	472	331	249	390	380	315	367	433	412	452	460	445	440	373
chr1	107223551	107223697	312	565	248	73	420	502	551	394	433	506	571	541	488	60	574	607	141	523	393	417	455	90	566	408	534	162	473	178	577	560	172	415	184	744	501	427	509	491	567	580	484	405	566	604	555	576	454
chr1	107368280	107368422	ENST00000415910	173	80	32	193	111	126	181	150	162	190	218	108	10	133	125	24	169	38	149	58	14	172	57	71	27	108	39	144	130	79	63	24	166	128	264	120	106	120	155	202	101	232	166	157	148	56
chr1	107510855	107510983	313	374	165	64	415	440	501	377	349	333	457	410	422	78	489	454	121	488	389	452	355	92	440	355	415	196	375	224	496	475	107	392	182	545	425	283	371	387	418	436	430	413	511	433	486	525	368
chr1	107603248	107603394	314	307	158	64	347	341	329	367	325	342	403	404	274	22	359	422	90	348	213	396	328	49	358	246	332	174	347	85	368	359	47	235	44	426	308	313	356	327	285	308	349	326	457	381	475	444	336
chr1	107872878	107873006	NTNG1	403	144	59	292	363	420	348	253	334	421	356	270	61	333	372	79	389	235	322	256	116	336	264	330	101	322	102	363	361	44	230	87	459	423	412	334	325	360	329	343	336	403	380	392	397	298
chr1	107990158	107990284	NTNG1	429	192	62	395	484	515	436	355	411	472	452	408	67	507	509	105	465	329	453	297	176	482	329	363	28	321	192	436	451	79	320	109	543	338	366	331	370	411	426	432	449	537	487	497	474	336
chr1	108123599	108123743	VAV3	453	175	62	367	456	477	424	404	314	473	421	402	62	495	491	114	496	327	479	306	188	506	323	404	52	332	181	420	480	78	300	91	593	374	388	432	423	376	407	469	444	483	418	442	452	329
chr1	108184184	108184308	VAV3	417	183	55	376	393	436	368	342	368	462	377	367	92	467	504	108	472	312	419	272	95	439	367	385	58	339	126	481	458	132	349	177	535	361	352	362	365	352	334	377	419	428	443	538	536	271
chr1	108467296	108467448	VAV3	332	160	61	297	326	407	363	284	303	330	367	255	65	344	346	91	381	226	334	249	63	362	250	264	96	298	31	293	305	73	207	103	468	291	308	254	302	266	330	374	327	439	369	460	471	215
chr1	108596971	108597093	315	389	208	60	321	427	455	392	352	357	456	461	427	105	497	543	55	442	333	425	347	155	489	360	387	168	378	161	476	417	174	318	123	535	451	375	401	405	444	408	468	395	499	455	466	462	365
chr1	108673353	108673475	316	322	136	51	304	392	377	332	288	275	373	347	323	72	384	414	137	393	292	385	334	204	387	344	407	189	346	163	416	444	184	346	137	489	358	247	382	319	329	404	327	315	334	341	424	386	352
chr1	108899425	108899546	ENST00000450435	519	226	75	377	424	515	445	277	371	498	491	429	82	537	556	101	480	350	459	346	206	538	359	423	198	420	210	481	510	234	406	51	585	452	372	489	422	379	462	499	408	552	532	530	529	411
chr1	109015243	109015368	317	445	230	71	404	499	584	450	398	403	538	544	450	103	596	565	90	524	351	500	375	189	514	376	463	199	419	223	496	463	220	377	128	638	442	342	445	391	464	458	508	447	590	562	562	574	385
chr1	109115995	109116127	FAM102B	410	187	64	364	458	462	482	399	377	467	460	383	68	586	543	147	478	349	477	344	191	491	421	433	183	405	170	477	520	247	408	140	629	399	332	386	365	394	407	472	365	560	527	602	582	368
chr1	109303267	109303393	STXBP3	158	47	34	137	107	167	133	131	150	139	191	127	13	158	131	38	141	39	127	75	22	134	111	141	21	98	16	142	156	81	78	30	220	146	243	155	130	129	156	160	135	181	152	167	222	86
chr1	109515600	109515732	WDR47	306	125	52	219	254	300	291	253	208	276	297	227	71	208	274	79	317	181	234	235	139	256	176	256	103	197	165	272	237	195	205	137	344	319	243	303	223	246	316	277	261	356	275	374	327	243
chr1	109583498	109583632	WDR47	210	98	29	187	207	202	232	199	171	225	233	170	19	243	241	46	257	144	225	158	45	237	163	173	122	169	81	239	250	58	149	88	257	181	195	199	144	128	157	254	182	263	246	289	265	161
chr1	109718631	109718771	KIAA1324	392	272	67	437	425	520	452	444	435	485	527	417	73	628	636	119	553	404	512	408	180	577	459	507	33	417	104	507	544	131	461	195	620	443	330	479	400	398	465	474	464	584	536	650	664	380
chr1	109835297	109835421	MYBPHL	347	154	63	319	391	404	405	319	328	390	443	299	79	433	398	90	396	298	332	296	152	406	329	383	67	317	179	373	445	162	334	144	555	387	330	406	319	320	400	418	369	407	423	435	467	284
chr1	110104105	110104227	GNAI3	356	159	56	292	329	348	328	284	286	373	385	278	69	427	347	112	390	198	368	231	153	399	182	295	97	257	161	339	369	104	262	103	383	278	341	345	251	273	324	390	264	411	348	428	423	219
chr1	110144569	110144705	318	322	150	41	228	259	305	279	277	242	295	317	257	28	362	337	96	292	131	282	178	42	366	214	210	101	228	79	225	319	137	212	95	355	284	392	260	271	275	290	317	260	308	276	317	326	239
chr1	110312951	110313075	ENST00000429410	359	232	66	297	437	467	396	311	319	429	421	368	105	466	498	88	459	476	395	446	211	418	474	475	165	447	137	526	520	209	496	84	535	450	116	451	383	410	444	336	345	446	435	570	468	423
chr1	110573075	110573323	319	691	395	120	773	834	920	763	775	660	883	888	729	122	956	956	161	909	606	828	612	178	966	696	781	275	782	175	897	863	336	689	142	1095	848	615	906	797	784	848	864	823	997	915	895	953	689
chr1	110680249	110680371	320	400	207	60	367	430	459	378	317	263	451	463	360	61	487	550	126	455	343	445	327	71	466	381	394	48	368	106	515	465	216	369	80	552	419	317	468	391	431	439	432	411	498	390	481	514	375
chr1	110866846	110866970	LOC440600	406	169	62	351	385	409	408	330	288	455	458	325	80	462	508	32	420	353	418	307	35	444	371	400	54	398	60	413	437	129	332	114	497	401	310	421	348	369	396	416	414	439	425	455	465	362
chr1	110895929	110896075	321	475	231	56	389	442	513	408	353	331	461	479	365	46	470	510	131	461	365	419	382	83	461	419	398	149	356	46	441	462	190	334	116	604	401	445	493	408	392	439	438	399	451	461	490	506	325
chr1	111065988	111066112	322	412	196	71	298	424	431	401	358	374	479	467	345	81	545	554	98	501	408	424	382	182	512	349	406	180	351	51	562	514	200	311	128	587	415	351	507	402	436	442	438	383	536	459	562	497	361
chr1	111199149	111199287	KCNA3	363	154	56	465	404	431	403	333	336	462	421	431	40	503	549	133	543	359	494	346	259	524	375	435	199	380	122	459	465	261	379	179	503	420	368	426	342	368	404	482	446	438	458	495	498	395
chr1	111392493	111392617	323	550	221	58	483	556	578	519	462	472	654	497	599	113	669	743	150	657	489	592	437	186	653	534	526	89	524	78	586	534	239	542	200	653	547	415	555	532	531	519	583	573	660	662	618	599	520
chr1	111550392	111550514	ENST00000423082	272	103	52	221	256	273	262	159	220	321	326	222	24	282	371	70	328	165	277	137	171	313	181	189	46	179	92	247	296	176	131	74	284	257	306	242	240	203	213	256	253	324	257	441	415	204
chr1	111658064	111658188	324	318	148	56	320	317	331	336	281	278	349	343	258	69	406	378	90	350	220	323	249	118	392	273	309	127	286	128	324	382	93	239	118	411	263	321	290	277	305	329	372	319	377	386	340	401	250
chr1	111810090	111810246	325	602	273	86	545	706	603	536	535	436	694	600	565	98	686	677	99	699	564	588	546	116	744	555	571	250	529	246	623	617	140	513	74	689	600	418	670	545	613	563	596	545	561	636	606	602	539
chr1	112000991	112001119	ATP5F1	473	203	71	352	494	416	453	371	375	516	452	443	113	461	535	121	454	374	465	363	217	521	421	423	165	394	186	498	481	198	416	88	578	405	368	518	471	428	480	448	399	462	448	514	394	375
chr1	112163456	112163596	RAP1A	480	248	70	433	527	491	469	499	397	558	556	543	130	591	659	150	575	420	592	429	237	642	467	497	239	469	190	507	556	194	433	179	623	461	415	496	448	468	513	528	524	539	583	555	574	492
chr1	112289931	112290055	FAM212B-AS1	380	204	78	372	506	458	455	360	396	463	528	417	49	515	534	67	485	505	456	407	228	495	441	464	186	436	171	578	514	187	515	207	654	491	312	577	409	481	460	481	496	528	449	592	600	506
chr1	112403243	112403365	KCND3	469	300	81	470	588	582	501	481	425	595	493	593	104	539	627	132	570	451	540	472	238	567	507	507	133	533	92	539	498	132	436	107	660	532	379	611	521	576	491	550	537	613	592	534	597	497
chr1	112569883	112570015	326	354	149	57	331	371	346	390	279	299	361	488	305	45	388	425	51	386	272	413	277	175	388	311	398	55	392	95	443	394	133	333	53	619	353	339	354	401	382	391	379	323	445	338	442	470	301
chr1	112822929	112823069	ENST00000427290	493	228	69	410	507	521	530	415	367	538	492	438	98	618	537	121	547	424	512	415	225	576	494	545	57	431	96	512	546	211	449	149	592	525	410	556	431	477	501	495	479	557	556	510	477	501
chr1	112961679	112961803	CTTNBP2NL	212	118	37	170	191	204	217	160	169	206	236	174	34	234	195	87	200	113	194	181	72	203	129	205	68	144	43	184	204	136	134	76	330	207	236	214	152	157	209	211	182	243	217	278	275	123
chr1	113006714	113006866	327	406	216	60	285	375	304	370	353	342	384	457	290	75	352	456	101	387	225	317	250	118	442	348	283	129	345	123	439	454	54	269	84	572	466	350	403	368	274	415	428	332	527	417	529	497	313
chr1	113163548	113163674	CAPZA1	469	207	65	325	561	378	414	319	375	451	438	419	47	542	520	111	467	380	467	316	199	522	313	350	80	401	107	381	458	74	342	144	470	403	326	372	367	324	366	430	390	464	510	581	495	343
chr1	113362003	113362153	328	393	222	68	358	414	488	430	401	438	505	563	367	78	610	578	56	511	380	459	385	178	482	427	512	149	484	201	533	555	105	446	191	739	439	266	433	362	409	444	429	384	633	504	622	568	402
chr1	113564556	113564692	LOC100996251	194	157	44	198	194	165	227	181	204	223	299	143	62	232	312	91	306	155	234	157	82	241	215	186	102	186	104	270	203	59	159	74	285	247	213	190	211	215	210	287	200	312	250	378	395	126
chr1	113673332	113673453	ENST00000361127	340	159	45	293	313	352	359	287	267	368	381	288	68	410	392	120	368	245	365	259	16	403	278	315	74	286	133	370	376	118	269	113	479	355	307	373	264	302	363	346	317	406	325	434	485	262
chr1	113822208	113822334	329	291	100	52	294	274	318	280	272	299	313	340	252	48	387	331	84	333	229	317	237	133	346	241	279	136	207	119	307	339	132	239	95	457	310	263	283	242	316	270	341	256	382	362	356	333	250
chr1	113936932	113937062	MAGI3	153	65	32	155	126	146	137	137	121	143	201	113	25	153	122	26	148	26	94	68	26	162	68	78	35	99	21	125	125	80	56	27	186	89	221	111	140	112	117	168	155	194	181	144	171	76
chr1	114048451	114048572	MAGI3	468	259	71	491	586	587	546	449	429	634	533	533	113	626	633	153	597	463	588	432	125	552	437	586	79	496	168	587	552	99	501	87	632	517	402	564	483	496	485	566	522	592	618	580	523	513
chr1	114318665	114318809	RSBN1	348	115	56	319	305	332	312	257	297	407	362	264	41	326	355	82	356	151	323	180	93	290	149	298	82	280	120	320	363	179	201	85	431	247	294	214	257	291	332	390	273	424	396	362	411	192
chr1	114426764	114426898	BCL2L15	212	96	41	220	211	209	247	183	167	266	235	195	44	263	248	62	275	155	249	157	84	270	143	208	91	200	95	177	260	54	143	67	366	250	254	213	167	163	239	265	214	289	242	268	286	158
chr1	114482436	114482572	HIPK1	321	177	54	289	332	353	367	299	280	367	424	287	65	409	455	49	359	198	358	206	75	368	203	267	152	255	142	324	314	111	218	125	515	305	282	305	251	267	325	375	345	445	392	428	429	226
chr1	114752993	114753117	ENST00000420156	356	156	57	334	347	371	339	306	291	423	452	321	77	405	426	111	437	279	404	274	133	444	287	292	162	330	146	377	383	63	274	126	518	358	275	353	273	354	341	437	363	432	417	415	444	329
chr1	114838096	114838220	330	342	148	46	276	292	339	283	285	233	329	390	243	68	371	340	71	319	183	280	254	92	379	277	300	42	276	111	419	339	103	272	84	418	337	275	329	295	258	308	379	281	353	333	371	386	246
chr1	115073718	115073852	331	334	180	59	384	395	416	417	306	295	482	412	373	63	408	460	70	410	275	386	277	117	454	339	393	30	412	121	368	442	170	286	127	420	378	337	420	339	301	418	428	344	442	393	436	495	296
chr1	115219031	115219153	AMPD1	195	77	28	179	175	138	210	189	179	220	237	183	25	196	207	55	180	99	240	141	71	251	93	168	67	153	95	201	198	102	145	80	256	197	244	250	125	163	161	185	146	236	186	194	176	131
chr1	115324327	115324614	332	930	415	131	825	968	1000	938	718	772	998	911	835	129	1097	1106	174	924	785	920	747	217	1031	794	928	217	836	240	992	1031	267	797	195	1236	921	638	929	894	889	923	952	858	1024	983	1047	1071	812
chr1	115488232	115488356	SYCP1	270	197	33	276	281	353	272	261	229	311	280	206	52	392	404	76	331	159	276	202	102	320	297	228	56	287	66	393	360	84	222	42	350	215	237	201	305	264	334	344	337	322	293	370	383	227
chr1	115606722	115606846	TSPAN2	339	209	66	421	425	493	464	392	315	485	386	415	102	522	572	131	482	358	475	374	79	513	398	408	117	434	90	474	460	94	411	157	503	375	370	433	377	411	436	491	408	436	438	527	503	382
chr1	115697506	115697628	333	509	243	83	627	692	770	624	559	508	708	682	623	121	729	789	107	699	587	678	498	186	683	533	689	93	641	79	646	659	122	550	207	736	592	421	653	628	609	605	694	679	696	657	684	614	586
chr1	115970955	115971107	334	487	186	77	449	510	550	445	432	387	552	491	467	86	572	581	102	571	405	511	439	158	548	408	475	146	448	160	519	504	146	381	182	636	467	413	490	443	519	452	494	489	524	535	571	515	495
chr1	116034248	116034402	335	533	237	73	451	527	623	531	383	441	559	577	547	90	637	616	68	646	429	518	429	204	599	507	541	93	466	148	551	603	120	414	95	661	572	417	631	442	526	516	542	462	609	534	521	524	461
chr1	116238436	116238560	VANGL1	563	235	82	604	722	575	609	524	569	691	690	580	115	662	816	111	735	552	692	536	114	760	609	601	246	593	187	701	711	132	613	135	791	604	473	698	570	635	591	664	614	668	674	633	582	614
chr1	116279362	116279484	CASQ2	151	106	40	178	185	215	193	181	152	225	269	144	35	238	251	48	224	108	207	135	98	220	181	169	81	167	130	216	205	58	153	71	274	229	247	201	164	157	160	228	202	206	237	222	259	128
chr1	116449992	116450124	336	424	172	64	362	380	394	349	325	309	488	432	355	63	451	448	94	483	262	327	321	150	498	306	362	76	342	95	411	459	44	283	46	512	370	365	421	346	342	429	389	344	483	497	420	508	340
chr1	116709596	116709724	337	462	281	73	405	489	523	494	370	435	507	528	370	83	520	567	101	498	340	469	367	188	492	425	394	110	424	148	503	447	53	411	119	624	519	455	527	425	525	464	472	435	575	525	495	569	409
chr1	116752306	116752444	338	466	235	53	402	478	510	442	366	413	458	498	420	102	526	509	84	556	360	402	407	148	496	376	475	57	417	190	463	559	120	401	155	596	417	317	431	402	417	435	488	423	515	439	535	520	393
chr1	116975166	116975430	LOC101929023	654	257	95	387	620	606	508	414	484	637	532	523	123	594	686	183	572	455	504	507	165	648	548	591	162	538	258	685	643	180	440	141	713	559	505	617	448	538	494	534	546	629	590	616	693	514
chr1	117126261	117126382	IGSF3	400	203	57	352	399	411	383	333	359	459	447	325	77	510	529	119	455	321	390	343	48	454	334	358	50	370	183	468	449	74	355	87	548	457	358	399	375	352	403	403	379	490	395	471	450	344
chr1	117159248	117159378	IGSF3	344	180	76	322	358	387	418	272	333	380	432	273	73	429	403	140	375	186	356	228	129	398	260	290	119	279	203	335	349	144	238	136	501	369	344	401	361	412	388	346	372	459	393	402	523	216
chr1	117214688	117214814	339	180	126	38	201	253	235	238	184	174	247	241	230	62	290	314	86	257	168	256	192	123	273	185	201	109	208	108	247	247	138	183	89	339	245	229	280	172	223	222	254	198	254	256	292	323	186
chr1	117388837	117388981	340	435	194	64	399	430	426	374	375	326	430	454	360	89	492	548	108	517	309	457	327	219	504	363	388	177	382	149	427	433	211	345	122	581	421	349	432	357	407	456	472	399	454	442	452	452	359
chr1	117540338	117540474	341	498	224	83	463	522	568	464	435	418	547	541	479	102	580	694	133	599	439	529	414	186	553	437	557	182	491	191	573	544	244	487	97	598	482	373	564	435	497	501	559	549	538	574	589	585	489
chr1	117665493	117665617	342	289	176	42	228	209	333	271	196	260	288	310	153	44	311	286	27	312	191	220	216	81	292	222	251	88	250	90	287	297	122	209	61	475	292	264	270	217	255	283	267	217	341	284	351	397	180
chr1	117883752	117883882	343	467	176	68	448	492	541	473	448	384	518	557	475	89	613	624	137	548	409	538	443	66	551	469	437	118	445	216	556	511	252	449	199	634	458	337	484	406	463	423	568	485	590	555	620	516	464
chr1	117953104	117953230	MAN1A2	326	200	61	333	339	346	330	303	326	391	375	304	29	451	429	78	382	261	339	281	52	410	301	278	47	235	99	393	380	200	244	43	457	268	263	276	250	278	296	393	346	456	386	446	425	244
chr1	118208634	118208762	344	357	186	56	312	419	455	400	285	341	424	473	347	92	488	520	51	421	330	408	355	71	522	339	437	171	394	127	485	487	197	360	66	573	451	270	415	352	401	435	430	308	463	445	468	500	355
chr1	118320350	118320474	345	210	112	48	215	220	207	220	197	186	228	267	171	24	273	275	81	233	153	216	171	83	259	144	196	85	198	106	207	240	145	147	74	296	209	272	233	175	186	215	261	226	275	263	265	304	163
chr1	118510694	118510840	SPAG17	376	198	59	377	399	426	348	338	356	412	436	357	72	474	471	86	453	314	430	294	99	478	344	427	150	373	173	466	426	120	341	58	554	427	368	459	344	389	415	411	419	463	435	442	436	381
chr1	118550370	118550492	SPAG17	385	156	57	359	390	398	396	232	284	351	435	305	64	413	431	88	403	242	377	250	37	425	331	356	146	304	140	411	361	25	275	98	468	297	385	398	295	351	423	384	325	467	331	405	401	285
chr1	118678703	118678847	SPAG17	320	161	54	291	320	309	341	217	309	331	410	254	47	369	324	64	360	154	284	205	59	376	208	221	67	241	57	327	344	105	160	77	489	322	388	315	247	327	277	326	344	428	316	395	413	189
chr1	118925575	118925715	346	272	131	63	263	248	283	272	223	240	337	271	229	61	350	372	70	301	200	294	237	72	358	213	275	56	192	98	317	303	133	166	63	410	252	280	225	244	243	246	347	234	417	300	383	386	228
chr1	119017990	119018140	347	447	198	68	449	483	520	428	395	427	491	500	379	40	554	546	71	505	396	479	436	61	515	389	436	183	413	223	533	517	265	409	124	649	469	371	486	422	500	475	515	494	594	555	542	530	377
chr1	119226824	119226968	348	163	61	42	137	138	182	191	131	161	185	225	112	20	161	195	48	154	104	125	127	34	199	121	150	72	154	76	230	226	128	110	72	276	121	216	127	116	121	175	171	131	267	185	250	258	156
chr1	119369757	119369893	349	534	263	62	417	448	524	468	395	418	542	526	434	97	544	556	117	434	370	423	383	119	476	453	466	71	493	123	576	522	210	455	145	622	503	354	493	461	438	487	451	494	546	553	586	573	437
chr1	119494207	119494333	TBX15	440	176	59	360	441	465	403	333	351	507	477	362	92	443	521	113	456	373	427	362	113	523	374	407	55	396	197	480	490	186	367	64	585	495	286	440	377	421	469	421	328	528	460	510	499	367
chr1	119577781	119577925	WARS2	282	175	56	330	350	399	338	297	284	391	390	310	48	369	441	80	395	228	307	264	40	410	232	302	28	297	162	316	381	59	275	105	483	323	273	334	313	338	389	387	299	427	329	397	393	290
chr1	119750922	119751058	LOC101929147	300	140	62	329	355	363	323	261	268	354	324	288	44	422	364	88	347	212	357	226	67	333	280	291	128	271	68	358	326	67	227	34	413	297	299	280	286	293	278	348	314	327	384	425	399	218
chr1	119926723	119926861	HAO2	344	109	57	287	302	341	309	240	242	335	355	275	73	310	427	82	379	182	301	251	156	339	196	279	143	246	154	317	305	172	202	85	400	282	217	259	256	253	316	307	244	333	317	430	381	253
chr1	120070456	120070582	350	426	203	73	431	459	466	408	388	427	496	544	434	85	486	539	123	538	344	480	367	226	497	430	448	194	461	213	518	499	250	368	43	565	467	422	488	408	443	488	486	477	514	510	478	577	389
chr1	120216991	120217137	ENST00000493622	350	183	57	361	339	397	358	346	283	437	396	393	92	475	435	49	426	290	416	306	169	371	307	391	164	338	156	443	378	211	248	128	541	373	346	399	314	331	343	442	336	420	371	414	370	319
chr1	120387870	120387994	351	464	238	69	506	505	572	545	453	471	535	548	462	58	597	599	118	527	396	520	362	228	537	462	501	250	462	158	535	501	182	427	166	620	436	327	465	463	486	576	535	542	610	558	590	561	421
chr1	120501591	120501733	NOTCH2	448	192	57	396	434	450	379	342	337	485	461	365	95	470	457	104	447	275	437	323	175	488	333	419	152	384	146	457	419	103	295	140	494	446	401	442	403	400	429	449	368	510	486	492	553	316
chr1	120561157	120561283	NOTCH2	891	371	95	705	887	971	783	651	613	836	890	688	255	813	813	442	865	698	833	620	403	913	460	652	448	763	375	639	920	476	812	269	1106	867	591	690	761	675	763	830	717	883	903	1018	1009	590
chr1	120601700	120601826	NOTCH2	489	227	52	309	398	452	438	268	328	423	471	270	166	408	396	283	436	235	371	259	326	473	173	253	282	282	248	325	400	352	245	204	603	423	468	399	376	317	395	398	357	418	401	498	584	258
chr1	120658884	120659008	352	320	169	63	312	315	375	377	279	286	382	387	314	142	474	435	178	423	285	336	260	223	440	344	413	219	321	210	412	422	230	290	186	458	315	286	323	272	267	361	363	359	436	387	459	422	303
chr1	120839609	120839744	FAM72B	603	348	86	620	903	857	652	530	639	717	821	641	206	797	1082	256	784	568	738	626	302	841	582	638	362	583	276	804	609	355	587	246	826	582	662	831	643	617	660	609	943	702	669	880	740	597
chr1	120936229	120936363	353	401	200	56	341	416	407	345	332	288	423	418	371	279	475	467	309	450	273	402	296	378	434	305	365	377	324	429	433	416	344	314	277	564	348	345	408	358	344	368	426	353	444	402	422	444	339
chr1	121107926	121108054	SRGAP2D	405	237	82	304	414	438	371	289	328	402	411	345	339	499	647	372	475	413	348	403	458	472	355	402	411	405	495	577	499	581	389	434	550	416	334	426	329	399	426	335	405	439	425	432	542	367
chr1	121135217	121135337	SRGAP2-AS1	584	277	55	435	556	563	465	393	419	593	604	478	296	752	986	338	719	534	537	552	330	786	467	516	300	648	301	848	703	481	504	416	846	514	336	521	489	477	518	450	495	756	600	667	769	549
chr1	121137485	121137623	SRGAP2-AS1	270	131	41	232	247	238	257	175	220	276	241	199	185	283	346	199	321	171	240	247	182	298	219	276	160	311	216	384	370	287	207	180	339	247	340	264	239	220	259	261	296	314	263	308	341	220
chr1	121313234	121313360	EMBP1	358	112	62	301	315	349	319	263	263	370	361	291	88	452	468	98	374	263	329	241	150	439	259	319	148	390	174	340	362	164	243	127	449	331	295	321	274	304	305	374	317	399	375	357	397	291
chr1	142585789	142585909	ENST00000415979	929	461	91	951	913	786	1016	735	861	1042	866	915	303	1060	1251	336	1159	737	1083	939	279	927	744	1049	274	976	258	1319	1171	310	904	305	1137	897	786	794	812	990	1000	936	865	1149	1114	1056	1282	774
chr1	142641810	142641954	ENST00000610091	230	96	31	207	151	160	212	130	171	205	215	161	62	155	185	50	151	38	164	70	59	173	78	104	55	113	82	173	197	154	59	48	245	162	525	180	145	181	196	164	212	250	212	157	238	79
chr1	142867191	142867335	354	103	82	25	117	82	90	102	72	85	108	118	86	69	73	104	74	101	35	80	46	66	141	46	63	58	54	90	92	109	152	52	70	171	175	243	139	85	90	93	149	79	122	158	114	112	59
chr1	143140605	143140749	LOC102723769	122	37	23	77	80	73	97	80	50	124	145	73	13	67	72	30	83	12	84	36	40	106	28	26	16	35	32	55	68	52	11	16	145	89	244	112	90	76	59	137	71	156	90	58	70	23
chr1	143450385	143450529	ENST00000432361	79	43	11	55	44	108	95	65	60	79	112	37	18	50	47	12	64	7	59	14	15	83	17	15	21	27	37	27	38	52	9	26	112	80	342	50	46	61	63	81	84	109	91	52	76	12
chr1	143500646	143500770	ENST00000429884	713	247	70	369	297	437	354	343	389	414	487	358	218	681	584	190	371	202	393	457	259	703	380	436	304	542	236	271	634	292	315	203	691	417	256	472	261	365	193	272	418	725	499	473	593	275
chr1	143744226	143744352	LINC01138	538	252	67	352	538	547	481	352	343	507	479	374	488	502	487	461	514	523	429	488	543	498	461	521	529	543	496	646	663	699	476	577	672	533	412	521	501	466	475	369	431	537	486	565	580	489
chr1	143912384	143912518	FAM72C	720	431	86	728	807	630	551	598	409	869	770	732	318	740	1146	310	893	680	634	594	559	903	592	679	555	675	485	764	802	480	689	488	573	757	504	766	693	519	731	644	701	817	843	786	853	557
chr1	144005519	144005639	ENST00000467933	513	268	65	447	497	505	490	463	363	570	538	473	156	622	637	224	556	543	608	500	268	632	531	575	150	507	211	697	681	129	466	83	732	559	366	527	423	438	473	594	491	620	497	593	576	532
chr1	144022533	144022691	ENST00000467933	767	330	95	811	901	1003	836	740	546	937	901	778	271	928	1019	251	985	718	848	770	340	933	784	850	408	875	370	934	989	392	747	297	1088	932	746	963	778	619	849	1007	832	921	919	1023	929	843
chr1	144051605	144051729	ENST00000467933	634	333	81	577	632	736	672	579	441	670	805	547	215	804	789	145	743	693	715	597	292	756	642	756	153	708	229	783	735	236	670	333	953	605	444	624	548	492	707	653	635	820	669	918	927	637
chr1	144095133	144095261	355	426	174	70	390	435	458	363	310	257	456	474	384	211	486	668	211	485	417	389	414	336	502	337	412	361	450	367	477	487	353	420	313	618	416	342	409	395	310	430	387	408	538	502	521	502	413
chr1	144340551	144340677	LINC00623	428	204	67	293	473	376	370	278	270	388	412	279	505	388	388	479	403	435	352	376	598	430	371	347	576	457	539	515	574	724	442	614	564	492	308	381	401	388	391	343	332	457	364	481	567	386
chr1	144452425	144452549	NBPF20	450	169	53	293	414	448	336	332	281	388	342	303	166	508	541	201	511	435	444	404	398	410	417	464	384	436	282	525	495	269	418	243	506	442	86	447	367	388	379	322	336	367	371	494	447	417
chr1	144520799	144520925	NBPF20	287	149	48	163	275	261	175	108	164	267	245	223	65	276	245	119	280	255	145	252	146	246	221	282	148	265	145	374	169	184	171	90	357	173	229	282	235	279	273	155	224	297	211	329	340	141
chr1	144555939	144556061	NBPF20	467	298	73	507	490	521	595	406	393	554	546	451	277	622	634	472	603	400	584	399	483	602	400	489	545	497	609	668	623	667	423	503	645	423	447	444	414	398	442	487	480	664	554	689	774	431
chr1	144590094	144590218	NBPF20	584	340	74	582	734	699	644	517	501	684	688	629	213	833	821	270	813	679	815	657	309	868	668	775	310	742	278	790	769	391	710	320	892	688	345	715	578	567	678	681	631	697	665	796	811	688
chr1	144692690	144692830	NBPF8	689	214	75	566	515	671	607	431	355	719	618	431	220	732	644	198	788	529	737	545	431	631	412	480	391	560	304	700	793	374	679	296	884	606	410	489	557	403	503	709	538	706	658	673	769	585
chr1	144828973	144829117	NBPF8	553	273	88	481	552	681	580	459	429	640	580	528	382	661	663	419	654	497	581	502	443	629	460	603	469	513	528	695	685	569	547	520	863	653	548	698	590	505	591	575	530	589	565	631	673	532
chr1	144838204	144838326	NBPF9	416	212	60	429	573	505	492	408	391	585	454	469	226	582	570	151	629	589	524	446	241	554	580	541	287	611	163	600	711	335	493	262	715	615	367	627	456	454	563	469	409	506	513	588	602	595
chr1	144967993	144968133	PDE4DIP	391	160	63	339	438	342	338	327	371	361	426	330	165	450	563	206	531	392	365	283	320	542	337	314	259	457	290	293	588	333	286	236	611	498	229	371	262	389	382	413	331	466	393	560	420	310
chr1	144999305	144999426	PDE4DIP	976	569	96	842	929	1116	1018	800	774	1028	1129	785	97	1022	1023	169	1048	977	954	841	56	1135	833	922	110	1110	145	1007	1139	104	1018	117	1517	1131	892	937	917	859	1006	946	901	1146	1064	1299	1333	810
chr1	145160717	145160841	NBPF9	478	245	65	460	494	544	527	396	437	502	585	432	155	606	641	221	574	406	488	422	224	671	447	505	168	436	181	594	608	194	392	170	692	473	439	448	411	452	493	492	481	589	537	635	653	471
chr1	145219610	145219734	NBPF9	540	246	57	353	465	465	455	373	354	475	505	314	149	486	491	199	487	280	368	377	233	452	335	369	231	364	196	512	478	341	271	199	627	490	509	458	387	388	473	399	382	494	459	540	658	305
chr1	145260120	145260246	NBPF9	995	424	98	743	932	987	897	597	604	964	907	759	235	977	1088	405	1005	659	864	727	385	1023	669	803	388	799	381	1003	929	496	753	308	1136	876	741	905	781	802	894	833	772	878	895	1075	1068	749
chr1	145368873	145369017	NBPF9	310	159	66	319	435	432	389	323	291	437	432	379	367	470	507	406	468	380	428	374	506	507	398	442	492	437	407	529	507	594	390	391	582	518	381	454	322	371	419	393	368	450	421	482	484	376
chr1	145499656	145499800	LIX1L	251	126	47	218	221	220	269	199	246	263	309	215	65	272	279	80	256	115	206	175	84	317	144	184	80	175	133	251	260	184	130	84	350	196	299	266	206	188	246	252	242	306	296	301	325	156
chr1	145560388	145560510	ANKRD35	396	193	64	372	464	431	452	382	377	487	569	412	73	545	592	106	474	377	434	351	76	470	354	426	243	437	210	431	462	256	387	76	586	455	293	496	377	448	465	509	434	561	565	561	632	365
chr1	145718059	145718199	NBPF10	503	187	61	358	566	533	420	454	424	538	534	460	87	561	636	65	574	473	445	442	91	546	362	473	209	455	194	394	610	252	522	94	606	432	357	567	418	555	512	593	476	601	665	547	732	437
chr1	145829410	145829536	NBPF10	441	196	69	383	482	468	436	354	387	499	471	405	106	528	548	149	465	418	504	359	76	494	421	425	207	434	121	579	528	228	412	163	615	475	287	471	400	410	442	462	389	516	442	546	546	414
chr1	146013284	146013462	NBPF10	657	278	82	589	690	722	604	558	478	696	687	548	370	782	715	409	695	589	651	578	645	760	634	749	664	728	616	878	858	622	721	591	965	753	608	803	610	652	672	695	599	744	756	718	810	710
chr1	146033831	146033975	NBPF10	653	268	78	563	604	734	654	547	497	704	726	597	604	757	798	632	744	579	700	665	844	755	574	713	828	747	798	900	877	940	719	694	949	845	598	816	642	613	716	670	579	741	678	780	789	643
chr1	146108941	146109065	NBPF10	110	46	25	85	77	84	105	84	77	111	113	56	77	127	94	110	106	34	95	63	85	130	72	64	63	56	132	87	82	158	45	92	141	93	155	86	75	95	103	120	90	131	90	114	137	52
chr1	146164214	146164356	NBPF10	40	4	8	37	16	26	33	13	35	34	48	32	4	17	13	4	16	5	25	5	4	32	8	6	6	5	7	13	17	29	0	3	35	25	210	28	22	25	29	43	19	62	26	29	31	5
chr1	146214765	146214885	NBPF10	113	82	48	162	140	194	163	85	126	175	170	148	88	206	237	101	238	157	178	156	104	194	112	160	143	96	152	209	180	142	157	104	283	220	129	216	182	32	190	204	182	134	167	251	196	185
chr1	146356514	146356638	NBPF10	197	105	26	153	141	152	163	131	129	161	199	144	39	210	174	66	195	76	174	114	71	194	98	112	65	120	106	204	190	130	81	54	245	150	240	140	122	144	177	195	150	214	192	196	224	116
chr1	146564490	146564614	ENST00000444082	302	156	61	316	326	415	315	300	270	339	371	296	99	498	473	67	434	307	407	289	200	463	344	413	148	366	106	419	473	130	353	79	515	321	200	345	298	295	364	389	270	439	427	478	446	393
chr1	146629862	146629998	PRKAB2	349	192	49	378	415	446	364	357	292	416	409	309	72	435	456	70	485	305	396	301	122	462	354	380	80	294	51	428	399	206	271	125	477	359	392	366	314	283	420	450	354	502	392	392	468	283
chr1	146729894	146730016	CHD1L	416	135	58	347	390	421	383	334	305	409	408	336	80	441	459	97	425	275	425	289	129	470	348	378	159	314	151	440	382	127	251	136	520	353	344	400	352	346	401	416	356	481	429	442	461	292
chr1	146997169	146997299	356	374	184	56	396	434	451	421	398	341	460	478	398	94	511	531	115	521	395	492	378	76	557	385	439	218	432	237	530	480	218	408	70	653	409	301	471	317	329	394	444	407	502	430	574	527	370
chr1	147138827	147138955	ACP6	382	194	69	381	422	461	443	406	381	487	456	407	109	543	524	137	519	402	474	359	42	517	383	426	205	400	239	451	458	163	414	154	536	415	362	440	366	394	436	482	414	479	494	537	489	411
chr1	147240791	147240941	GJA5	421	201	66	425	491	531	390	420	407	469	507	385	57	536	656	63	537	328	449	407	44	480	377	483	202	427	181	522	478	129	359	142	685	430	354	493	377	432	444	476	431	557	542	562	533	415
chr1	147377706	147377829	GJA8	400	204	69	409	485	465	422	376	341	509	481	404	82	488	531	103	529	364	440	371	37	519	398	415	221	430	247	476	471	188	346	76	510	428	318	430	355	372	463	471	443	492	445	540	521	353
chr1	147555061	147555239	ENST00000436798	489	189	78	364	531	551	478	361	356	611	566	453	355	560	584	353	645	446	490	510	645	579	522	534	622	483	544	629	595	580	439	502	690	535	346	551	411	492	492	545	453	545	528	652	553	547
chr1	147575612	147575756	NBPF8	650	315	79	556	664	738	704	541	517	698	692	570	527	786	787	598	732	629	688	648	785	770	605	723	764	699	772	898	834	901	624	673	952	851	617	792	618	630	747	664	647	721	669	771	840	627
chr1	147650774	147650898	NBPF8	108	29	23	71	92	85	109	70	61	121	110	66	71	96	98	109	123	45	98	66	100	109	70	71	65	64	126	89	95	157	47	86	133	84	169	100	92	103	94	134	98	130	106	107	121	66
chr1	147706041	147706183	NBPF8	2	2	2	2	3	0	2	4	0	3	6	1	3	5	0	0	0	2	2	1	1	2	0	3	1	4	4	2	0	9	0	1	4	1	50	6	6	3	2	6	2	6	5	9	11	0
chr1	147726432	147726553	NBPF8	466	243	65	392	494	517	461	416	372	511	489	442	156	507	531	150	535	431	524	466	233	575	508	530	53	528	231	692	611	215	449	210	662	448	383	558	445	498	467	525	475	545	451	570	558	505
chr1	147825394	147825515	NBPF8	257	165	56	329	368	388	384	310	323	428	433	302	99	413	478	110	440	354	402	317	291	482	399	378	86	334	254	428	451	246	340	185	449	363	295	462	312	323	320	357	354	395	438	467	457	389
chr1	147931749	147931875	NBPF8	415	212	68	287	464	368	388	267	290	405	453	256	477	391	409	444	362	442	319	396	564	402	358	350	559	460	549	472	555	662	408	606	568	497	321	445	353	392	367	368	329	420	373	461	563	360
chr1	147999521	147999645	NBPF8	469	254	64	325	389	498	479	275	283	426	533	270	241	482	444	244	523	402	410	331	322	484	235	298	260	436	259	394	592	354	419	230	741	517	304	392	401	329	407	402	373	513	471	669	674	308
chr1	148004214	148004358	NBPF8	532	238	72	502	591	683	566	438	381	649	628	419	403	572	562	425	706	539	619	433	580	678	371	354	589	593	558	443	752	600	581	446	889	710	406	562	526	432	502	614	543	659	606	689	719	473
chr1	148193069	148193193	NBPF8	233	132	43	151	201	184	232	134	135	215	221	164	78	277	296	111	263	220	183	231	106	276	228	201	95	212	115	301	302	173	201	122	321	243	220	200	178	116	196	193	188	269	201	317	308	218
chr1	148246835	148246959	NBPF8	274	208	45	195	248	318	324	227	239	279	330	154	278	254	296	283	277	222	249	232	277	301	209	307	316	326	311	440	360	509	236	278	571	360	226	302	210	265	265	214	211	361	279	415	527	226
chr1	148251541	148251685	NBPF8	681	365	67	593	696	755	711	540	518	739	720	609	487	746	788	549	783	675	707	602	625	801	660	742	607	800	572	824	833	763	678	603	1040	899	617	749	667	674	784	688	637	732	694	820	827	653
chr1	148515553	148515675	NBPF25P	842	386	99	758	817	868	873	745	649	974	982	715	249	1055	970	386	990	581	831	703	557	1014	707	812	538	727	571	997	994	605	614	433	1144	787	717	801	700	677	795	874	831	1053	973	1173	1162	700
chr1	148549467	148549591	NBPF25P	730	375	91	741	819	815	787	658	561	815	853	756	190	931	1040	332	961	821	904	780	281	995	818	1002	295	850	305	1029	998	373	880	270	1131	835	423	871	679	593	833	846	799	914	830	965	1030	808
chr1	148594829	148594973	NBPF15	336	168	60	292	367	334	336	250	165	348	392	307	130	422	288	204	410	292	392	327	293	428	341	364	211	356	267	431	425	318	315	230	476	402	316	387	272	211	377	369	351	384	362	377	406	313
chr1	148599543	148599667	NBPF25P	299	188	51	185	236	291	291	191	181	254	305	146	321	336	308	335	332	209	241	228	352	278	218	272	337	290	327	423	367	521	270	322	462	319	222	246	220	174	279	236	213	293	295	402	447	219
chr1	148679720	148679874	NBPF25P	291	123	46	267	316	306	312	203	224	375	316	253	153	424	412	223	401	248	298	280	245	405	254	271	269	305	263	446	405	366	226	232	497	275	258	230	265	229	297	309	259	363	334	458	467	252
chr1	148680456	148680580	NBPF25P	522	274	75	402	357	519	459	405	424	428	525	295	634	545	608	722	515	327	382	415	626	563	348	463	646	483	636	728	593	943	327	593	701	409	460	384	400	386	425	418	415	602	456	697	798	366
chr1	148756873	148757017	NBPF25P	217	75	60	188	243	270	243	193	161	254	261	195	269	290	432	257	264	188	260	225	349	286	204	226	347	230	333	321	379	451	233	285	334	309	254	289	216	179	225	225	217	257	250	272	329	207
chr1	148761585	148761709	NBPF25P	387	176	51	226	284	405	371	200	246	317	422	245	294	394	380	342	384	293	294	287	390	331	285	385	363	375	335	459	391	510	340	333	549	389	290	331	294	220	398	305	265	434	323	546	545	250
chr1	148841403	148841557	NBPF25P	93	27	34	69	77	74	55	61	52	83	59	69	71	98	141	105	102	47	62	60	111	101	53	60	121	61	120	84	114	153	52	120	105	70	74	64	68	58	77	50	87	79	85	104	120	70
chr1	148842140	148842264	NBPF25P	536	326	71	457	406	500	434	446	442	436	568	312	585	586	645	717	543	339	409	407	621	623	387	514	687	457	682	817	625	928	335	629	767	450	466	397	390	405	500	457	420	620	517	722	762	417
chr1	148856017	148856155	NBPF25P	262	113	32	192	187	190	202	161	143	222	206	182	160	229	289	157	228	128	191	199	185	352	186	184	157	211	199	217	285	244	160	180	268	196	308	207	210	177	196	183	196	270	185	221	240	222
chr1	148858304	148858424	NBPF25P	95	51	35	90	131	100	90	93	99	104	92	91	79	119	179	97	156	96	101	104	137	142	84	102	115	119	139	187	174	159	107	126	193	161	66	88	93	69	99	112	109	139	110	128	124	104
chr1	148890630	148890760	NBPF25P	120	65	20	142	91	90	118	84	103	138	175	88	27	70	119	64	111	22	106	43	28	163	30	44	39	48	72	113	124	121	30	34	131	71	425	99	88	69	126	97	101	196	133	95	159	47
chr1	149005286	149005410	NBPF25P	398	199	68	245	261	314	270	220	222	340	368	192	386	369	549	448	302	262	256	242	387	469	208	269	376	308	340	423	386	542	190	385	371	249	266	224	272	243	329	221	217	425	311	463	556	288
chr1	149005993	149006147	NBPF25P	202	84	32	186	214	228	159	134	165	221	204	168	158	285	489	185	260	132	197	142	227	293	130	148	197	181	223	295	276	314	167	220	260	160	162	150	197	161	206	121	191	268	222	209	325	172
chr1	149050012	149050128	NBPF25P	336	140	53	284	331	390	204	180	250	401	346	297	68	487	879	93	449	264	191	257	146	588	183	152	74	326	113	408	384	142	310	94	490	200	281	214	335	308	338	1	296	396	356	221	352	297
chr1	149063100	149063264	NBPF25P	411	167	65	296	394	380	233	138	311	399	438	308	76	660	1101	95	456	270	191	323	154	607	183	201	74	321	162	481	444	93	325	73	547	230	261	212	325	357	405	0	325	483	384	285	562	342
chr1	149239750	149239874	ENST00000457216	152	49	37	159	104	96	96	76	136	173	277	114	33	189	278	53	122	35	80	53	23	318	33	33	15	56	50	73	148	107	60	57	186	57	383	102	104	99	144	75	87	272	192	109	225	63
chr1	149259388	149259512	ENST00000325963	427	175	61	294	431	421	255	216	359	391	448	458	152	610	1019	201	480	456	335	367	231	748	368	369	191	470	160	572	633	143	477	148	588	315	130	306	305	387	477	175	360	515	457	332	477	421
chr1	149282320	149282474	357	1287	592	108	1127	1434	1577	1176	1016	1075	1476	1335	1356	373	1966	2450	399	1752	1782	1515	1628	610	1949	1551	1598	645	1633	613	1851	1901	594	1693	549	1958	1396	520	1464	1296	1300	1481	1137	1314	1524	1534	1646	1726	1595
chr1	149368874	149369008	358	319	166	47	300	327	354	169	155	278	393	395	323	143	412	834	120	415	215	228	285	262	515	176	155	155	307	183	404	401	248	253	103	396	201	339	216	321	345	336	51	360	401	410	262	379	264
chr1	149576548	149576674	LINC00623	536	224	69	296	494	488	427	324	266	403	419	327	450	446	396	427	482	402	400	397	531	432	359	450	481	436	445	609	467	617	480	533	590	463	312	429	439	387	422	393	396	468	461	506	566	399
chr1	149645005	149645129	LOC103091866	105	41	32	89	131	116	98	67	71	116	101	73	92	137	181	141	170	136	147	149	200	124	120	130	242	108	164	181	147	166	113	106	162	113	26	129	94	102	118	107	107	122	111	151	143	123
chr1	149667890	149668044	LOC103091866	593	240	72	487	633	632	519	464	417	632	623	589	375	803	973	314	794	749	672	727	599	863	667	672	613	688	582	779	887	566	755	550	893	589	200	603	519	468	608	515	584	673	646	696	693	693
chr1	149680134	149680268	ENST00000608683	641	216	74	591	630	690	659	428	525	683	663	567	182	628	825	207	758	650	610	545	251	831	572	549	273	592	166	640	724	108	587	96	834	592	374	496	624	527	565	502	570	817	508	788	801	640
chr1	149753830	149753964	359	359	172	59	338	412	356	357	288	278	456	416	335	270	425	468	282	413	242	377	312	311	485	269	327	352	331	346	478	438	360	320	262	484	374	359	374	353	406	389	375	361	446	383	407	422	280
chr1	149815193	149815314	360	432	324	69	563	588	589	557	483	534	650	666	520	45	674	686	133	552	412	595	426	68	635	654	510	111	557	109	598	515	87	475	129	736	549	417	538	528	511	580	617	559	692	613	611	667	437
chr1	149923379	149923631	OTUD7B	620	339	111	547	584	641	607	604	495	703	748	491	112	755	719	189	660	540	566	535	79	709	550	568	265	633	272	588	669	267	494	225	923	584	444	673	514	554	648	621	569	713	702	691	770	538
chr1	150080111	150080239	VPS45	367	183	55	314	390	359	336	324	279	398	363	337	93	468	467	92	420	346	390	324	35	381	333	344	158	344	170	365	460	192	340	117	487	356	285	391	336	293	326	399	377	381	414	383	408	314
chr1	150237564	150237712	361	396	290	84	431	484	484	439	385	422	519	538	447	101	587	563	88	483	482	477	430	121	528	438	510	250	499	192	499	490	267	514	88	624	478	359	531	441	436	512	530	520	558	495	567	661	398
chr1	150354592	150354732	RPRD2	239	133	30	207	188	204	270	195	186	174	225	176	42	250	221	53	253	118	239	118	76	222	135	193	62	151	96	151	269	106	104	96	348	234	273	261	164	119	232	211	142	353	238	311	256	142
chr1	150552556	150552710	362	500	224	83	504	652	517	571	491	513	579	681	462	128	634	717	69	638	453	588	478	200	653	505	551	58	521	203	534	634	138	510	197	718	537	432	613	480	512	507	594	621	673	664	642	730	491
chr1	150683335	150683471	HORMAD1	438	189	57	338	478	422	443	399	309	484	425	417	84	592	546	139	505	323	489	336	101	543	383	468	100	424	191	445	448	105	360	102	584	430	342	437	337	409	422	510	455	545	529	480	487	372
chr1	150809857	150809987	ARNT	177	85	36	121	171	153	172	125	133	196	188	138	47	187	188	52	209	87	177	96	36	236	132	144	45	114	61	141	182	82	83	40	204	150	235	140	120	114	139	187	104	262	152	194	251	110
chr1	150961164	150961302	ANXA9	355	185	55	370	377	385	451	349	348	457	426	361	86	525	550	104	468	321	428	311	161	493	338	373	133	396	198	457	442	248	336	89	553	424	317	475	319	352	382	405	389	518	514	534	573	336
chr1	151186009	151186139	PIP5K1A	198	105	40	236	202	223	281	213	233	243	332	199	44	247	235	52	229	151	243	161	22	278	146	185	13	195	81	217	232	132	116	69	355	243	256	279	168	157	198	267	216	350	241	295	315	175
chr1	151357295	151357421	363	400	216	63	453	510	479	472	426	399	557	522	441	99	633	654	107	586	449	510	399	180	573	423	453	135	443	111	502	574	232	479	75	688	509	319	577	428	434	448	522	468	586	548	603	586	443
chr1	151477141	151477263	364	347	165	60	348	356	346	408	332	337	413	429	337	71	481	514	110	442	297	387	258	196	456	291	372	109	346	132	360	448	225	302	113	519	355	290	396	275	262	319	438	350	485	393	482	508	311
chr1	151632594	151632716	SNX27	264	133	43	259	311	284	310	279	281	335	361	260	67	405	364	46	276	201	295	210	105	370	197	261	111	206	66	305	301	162	196	65	434	270	204	267	227	246	281	322	289	352	310	425	429	179
chr1	151722942	151723106	365	393	187	62	309	331	360	369	358	331	388	442	304	101	487	411	123	394	277	361	270	67	410	316	337	138	363	150	388	404	231	269	87	513	330	330	373	291	283	367	381	288	489	379	473	569	345
chr1	151897955	151898087	366	383	170	63	372	393	455	450	321	331	432	454	389	96	529	504	109	460	356	429	363	59	494	369	414	165	399	173	459	530	202	347	138	563	374	308	399	362	362	382	417	455	465	481	518	538	371
chr1	151996534	151996656	ENST00000432386	321	154	44	293	311	361	320	226	227	329	342	256	77	375	303	95	310	220	305	356	147	349	261	318	100	245	124	373	328	200	272	91	447	334	342	390	322	309	307	315	333	316	348	324	361	221
chr1	152184624	152184770	HRNR	300	144	52	364	326	338	338	289	237	371	350	296	67	374	356	103	364	228	396	251	146	394	229	293	55	287	64	337	375	181	222	113	387	291	345	294	261	266	292	395	267	418	364	381	409	257
chr1	152399967	152400091	ENST00000411804	509	184	77	405	509	486	440	410	358	516	501	417	93	606	594	64	523	480	485	418	220	532	474	445	95	452	108	530	524	199	462	170	632	511	145	498	455	465	436	416	416	558	505	552	579	440
chr1	152508559	152508703	367	362	147	58	311	358	302	276	233	233	312	302	317	75	386	367	115	375	207	321	270	148	351	247	310	116	291	170	302	313	57	246	66	449	294	375	322	275	336	317	347	268	389	389	345	385	273
chr1	152708535	152708669	368	270	134	50	272	286	290	292	284	280	311	376	249	44	361	311	38	380	167	332	200	73	333	254	243	111	228	108	356	278	119	230	72	461	290	299	276	232	302	268	342	298	359	324	423	407	293
chr1	152869673	152869799	369	533	302	71	505	547	632	572	513	474	579	568	535	123	654	616	133	616	517	576	470	111	645	500	576	204	548	96	607	572	129	564	73	673	505	410	596	549	535	559	544	523	638	599	660	614	537
chr1	152947113	152947251	370	362	225	51	399	479	454	387	333	324	420	410	319	91	498	472	69	448	336	425	346	46	463	358	435	171	361	130	484	415	156	364	134	476	412	371	407	386	383	439	426	386	462	393	471	492	367
chr1	153135856	153135998	371	483	241	86	459	563	620	478	469	486	612	566	484	71	595	605	117	601	414	511	389	71	595	529	531	246	484	88	612	505	122	479	199	689	526	402	556	529	535	531	524	505	634	553	608	620	476
chr1	153214488	153214612	372	274	115	42	195	233	279	259	203	172	214	255	173	59	269	267	86	271	212	232	165	123	284	174	295	115	223	32	260	243	136	187	147	277	253	252	251	212	235	271	222	272	304	251	313	343	218
chr1	153455275	153455409	373	429	252	67	458	526	505	557	477	427	588	523	470	71	590	578	101	595	378	519	428	285	649	485	518	166	502	113	539	540	158	432	62	649	554	449	580	482	424	473	485	502	550	508	625	564	481
chr1	153613459	153613613	CHTOP	394	213	68	413	482	456	505	409	403	512	513	425	105	589	560	134	526	378	487	362	224	535	378	449	201	388	62	473	429	119	374	77	625	433	358	516	431	444	489	461	441	522	519	569	504	399
chr1	153689937	153690061	ENST00000454246	322	168	61	476	408	353	404	331	292	435	442	256	24	511	435	59	395	236	351	253	124	394	260	491	117	338	76	333	431	122	420	128	509	330	297	370	246	269	276	321	301	484	408	463	533	233
chr1	153901073	153901199	374	373	169	73	258	368	382	383	289	278	355	420	333	114	446	490	120	397	285	324	324	174	413	337	374	133	365	181	390	400	169	343	156	493	388	274	400	326	308	344	381	380	450	397	440	455	284
chr1	154047455	154047578	NUP210L	396	185	63	377	358	458	438	373	362	472	460	382	37	506	551	139	430	302	432	303	55	478	345	393	72	351	212	360	403	204	308	60	549	363	291	390	306	294	358	434	405	463	460	525	527	343
chr1	154093735	154093859	NUP210L	363	156	64	362	380	367	428	370	326	430	475	333	54	566	488	87	415	242	391	275	172	505	279	381	28	342	206	343	398	215	304	138	550	350	337	477	303	289	350	428	430	459	473	488	554	299
chr1	154291884	154292006	375	474	308	78	545	621	692	619	505	552	677	676	635	43	751	848	154	751	590	702	534	135	759	607	644	57	585	214	602	657	181	635	151	901	590	355	798	552	528	606	640	701	728	768	717	766	575
chr1	154380381	154380503	IL6R	357	205	68	319	451	411	410	376	346	450	489	390	94	489	506	95	422	387	432	365	29	472	410	481	155	423	193	522	451	158	445	122	579	450	301	451	341	407	399	429	397	449	451	463	516	346
chr1	154538510	154538638	376	435	252	71	398	443	529	475	411	447	535	582	386	98	607	591	87	537	348	511	359	84	510	343	391	168	377	230	486	439	165	384	126	658	440	292	470	424	489	437	463	469	515	545	640	632	381
chr1	154701350	154701478	KCNN3	492	292	79	490	627	592	534	462	436	581	552	572	81	626	674	133	657	618	532	572	87	620	625	686	283	610	299	614	637	127	649	243	751	532	258	605	492	539	525	529	540	571	625	548	541	596
chr1	154930399	154930670	PYGO2	726	490	129	759	933	952	813	672	709	981	916	832	137	1051	1172	269	1101	948	950	899	244	1146	937	992	206	857	207	1013	1089	226	919	225	1200	935	612	1034	863	838	899	847	941	948	1029	1090	1089	794
chr1	155115204	155115330	377	383	203	59	406	437	415	448	343	335	515	432	407	100	545	540	137	475	400	462	391	79	537	479	462	234	402	225	438	509	224	420	101	529	409	204	369	306	303	394	421	449	428	452	507	523	362
chr1	155197422	155197546	378	472	236	76	452	514	495	506	415	380	496	549	406	138	658	583	36	536	623	473	533	94	576	600	603	208	562	97	613	641	222	578	190	730	579	252	560	457	437	565	440	498	542	496	578	607	524
chr1	155274870	155275010	379	357	274	63	442	481	519	476	468	437	518	563	471	56	544	615	150	539	459	489	476	62	561	459	503	201	528	101	484	543	209	430	166	648	515	306	528	388	433	495	448	539	568	510	558	562	470
chr1	155433890	155434024	ASH1L	505	238	68	418	515	584	472	407	395	549	526	458	89	616	614	124	568	391	509	410	16	598	466	528	141	514	52	564	522	186	446	134	666	493	371	553	449	434	480	539	484	614	609	614	638	412
chr1	155646857	155646986	YY1AP1	244	114	52	206	243	252	255	195	211	289	295	241	65	313	348	50	302	239	291	270	20	347	254	272	96	242	54	333	344	132	266	77	365	249	104	254	209	200	231	240	221	296	280	330	327	232
chr1	155811814	155811993	GON4L	341	164	69	249	350	382	374	307	327	376	413	254	83	405	436	130	365	416	324	379	176	327	364	409	155	341	147	463	437	232	412	130	546	423	253	397	278	287	358	301	305	447	371	537	564	376
chr1	155907781	155907905	380	265	117	51	249	224	262	333	234	266	332	340	195	37	327	296	55	318	176	260	195	79	301	212	183	82	209	104	246	287	166	175	70	365	261	281	296	241	258	280	305	245	344	342	332	399	175
chr1	156140870	156141002	SEMA4A	476	275	81	452	516	541	525	454	437	540	635	438	82	667	655	62	583	480	583	471	155	621	528	483	199	506	233	482	566	249	442	158	770	521	391	618	452	394	513	543	513	664	616	695	663	407
chr1	156275219	156275357	381	327	206	64	382	366	407	377	302	335	446	394	257	94	462	489	143	416	438	350	331	76	462	330	438	164	409	164	508	474	85	435	67	553	362	174	377	317	304	344	343	385	472	420	423	447	379
chr1	156461617	156461741	MEF2D	413	269	77	403	432	463	420	400	339	427	544	397	62	524	573	54	530	511	462	463	76	554	558	516	180	522	103	570	558	95	513	99	611	531	95	545	417	495	435	475	427	508	490	559	591	407
chr1	156540674	156540802	IQGAP3	281	143	50	255	285	312	303	269	250	347	338	254	92	401	429	112	430	291	367	283	58	396	299	315	113	293	48	379	388	190	345	156	405	295	205	278	261	243	291	271	269	313	365	408	496	301
chr1	156765891	156766023	PRCC	406	260	76	525	498	577	585	467	401	578	663	535	76	549	571	89	536	362	552	403	69	625	434	503	130	524	45	543	563	128	424	147	699	445	310	574	420	454	538	555	506	629	543	582	581	411
chr1	156804031	156804183	NTRK1	506	276	77	584	704	682	517	523	502	658	641	633	100	703	749	139	711	582	689	522	87	789	628	645	248	593	91	642	661	157	602	265	804	619	365	678	547	538	549	651	643	697	664	668	640	582
chr1	157017151	157017291	382	378	194	55	303	431	340	351	310	304	392	394	337	87	397	483	117	430	351	433	354	94	466	421	451	187	394	215	451	510	94	373	160	541	366	229	432	321	362	355	395	432	390	430	469	487	362
chr1	157206087	157206217	ENST00000449345	349	179	68	395	344	395	457	372	344	376	484	346	97	470	473	85	383	212	399	284	27	361	302	360	137	383	136	403	352	86	349	40	521	398	306	371	345	370	382	380	399	465	412	492	539	269
chr1	157360538	157360688	383	393	181	60	292	372	423	358	311	307	399	396	306	79	432	399	122	421	331	348	383	134	389	360	381	169	395	73	456	445	185	375	158	560	389	246	425	408	385	413	341	354	431	354	430	504	333
chr1	157483358	157483484	FCRL5	440	203	64	421	406	478	371	307	330	455	499	374	79	545	484	92	462	405	384	445	227	471	412	505	128	497	174	496	554	214	446	200	659	472	293	458	416	447	436	508	414	489	466	581	546	344
chr1	157641593	157641741	384	302	121	62	258	299	289	309	304	300	337	328	246	44	352	405	82	344	166	299	151	117	375	199	217	100	243	151	317	278	151	154	83	392	305	285	307	253	263	333	282	316	362	292	337	302	261
chr1	157694558	157694682	ENST00000412766	381	141	63	305	326	365	366	309	323	500	316	244	41	443	491	49	474	286	348	305	110	438	271	266	116	275	82	362	351	55	241	97	513	326	378	406	273	354	437	333	262	408	350	390	360	344
chr1	157921323	157921461	385	314	172	61	302	360	385	334	298	293	424	374	341	87	419	367	81	377	286	359	301	152	359	283	385	142	363	121	364	424	102	283	40	486	361	367	412	311	335	341	442	344	405	402	416	396	294
chr1	158049814	158049940	KIRREL	362	185	78	456	487	572	549	410	417	573	577	435	29	562	626	35	577	356	489	418	214	626	476	454	244	464	260	465	530	194	483	172	680	565	446	578	470	462	456	490	504	613	523	603	643	425
chr1	158140115	158140279	386	259	166	44	237	228	264	243	196	201	238	279	170	52	311	266	91	266	133	235	165	85	300	141	179	130	181	101	245	260	186	157	86	328	252	294	225	194	172	225	243	256	307	290	324	338	186
chr1	158403267	158403401	387	331	110	39	181	286	278	288	210	217	321	235	242	62	284	291	38	247	169	307	270	139	315	238	306	33	231	89	348	362	129	227	85	273	256	297	317	251	258	298	259	229	279	287	352	282	220
chr1	158506642	158506776	388	304	161	64	286	375	295	458	254	395	430	379	342	81	609	360	109	389	188	480	347	202	597	338	375	136	322	161	501	494	96	359	125	423	392	378	450	354	304	463	426	402	350	370	544	472	457
chr1	158616558	158616696	SPTA1	341	142	62	341	368	379	310	297	275	385	386	327	98	467	484	133	381	265	397	293	167	427	240	322	198	313	147	377	381	64	271	128	426	329	354	364	333	361	356	409	319	394	376	399	438	316
chr1	158804593	158804727	MNDA	196	70	32	173	122	144	183	186	142	207	193	131	40	173	200	51	205	57	190	95	89	163	60	91	72	99	62	159	142	79	76	42	271	137	280	139	139	125	154	212	149	254	200	181	215	67
chr1	158930291	158930415	PYHIN1	379	198	62	441	405	456	378	365	321	491	435	412	79	548	499	58	445	295	433	370	211	491	384	393	52	304	128	484	461	191	311	133	661	395	341	428	390	418	405	449	404	479	480	537	511	375
chr1	159092587	159092715	ENST00000411768	507	221	67	455	497	530	489	351	390	530	534	439	40	604	534	122	509	324	495	370	206	542	400	469	78	416	123	527	499	134	401	137	659	443	414	480	413	439	462	499	481	526	538	636	584	411
chr1	159273302	159273460	FCER1A	366	133	53	300	349	252	331	280	252	325	353	238	46	356	297	98	396	177	305	241	95	344	181	190	126	243	72	326	257	92	189	28	357	334	431	256	223	301	247	373	278	382	365	390	412	249
chr1	159439825	159439999	ENST00000412932	395	172	66	290	418	402	330	357	297	414	428	318	60	447	446	122	461	256	372	315	178	439	333	364	175	339	192	470	438	226	270	155	484	351	339	320	348	392	387	377	361	381	393	451	462	337
chr1	159585509	159585633	389	303	134	51	213	243	362	373	289	234	336	316	266	63	344	357	99	266	204	321	250	161	326	250	238	104	309	182	276	349	155	221	56	435	264	274	339	299	282	263	291	239	409	309	397	321	292
chr1	159707977	159708107	390	216	108	33	162	154	198	165	182	133	255	288	182	40	166	233	48	254	50	147	70	33	171	88	98	54	192	34	192	241	70	100	58	221	132	244	124	103	121	196	194	140	237	164	231	202	125
chr1	159834387	159834521	ENST00000537167	325	204	59	355	399	440	423	310	329	425	497	377	48	438	466	58	466	353	447	285	192	482	336	396	172	352	116	399	383	199	344	53	495	396	277	408	347	374	377	421	400	473	420	484	508	348
chr1	159997119	159997249	391	410	214	68	397	458	500	439	414	438	425	523	410	95	505	548	129	506	374	493	314	206	530	411	484	186	445	79	496	454	217	436	134	589	447	357	418	409	392	442	462	471	545	529	482	526	429
chr1	160152793	160152965	ATP1A4	411	191	73	426	419	411	432	431	373	399	526	343	109	535	544	119	519	292	455	277	154	516	326	323	145	360	49	486	442	182	371	148	627	495	406	455	416	366	397	479	452	489	448	605	610	339
chr1	160224620	160224752	DCAF8	288	138	52	287	302	313	338	267	337	378	404	307	62	388	369	70	370	280	333	268	154	383	301	354	54	338	165	350	437	221	267	25	445	332	318	335	263	208	358	322	315	407	318	472	506	285
chr1	160438991	160439133	392	455	161	65	362	427	536	432	356	370	476	486	381	95	475	532	128	452	375	408	288	68	462	401	466	78	373	195	440	425	260	381	176	681	422	306	493	389	440	440	435	365	509	459	505	594	342
chr1	160583280	160583418	SLAMF1	433	236	64	450	539	490	511	422	410	555	537	471	85	552	619	96	564	342	519	349	44	602	444	517	54	398	147	497	468	205	452	171	631	532	372	490	413	449	455	530	452	583	490	551	623	421
chr1	160680387	160680521	CD48	360	156	68	356	413	490	382	323	369	496	432	382	73	434	466	84	439	381	392	309	43	447	375	394	58	367	115	465	435	217	360	153	533	454	299	446	428	396	377	467	397	442	439	428	491	343
chr1	160859501	160859637	393	204	81	38	150	155	172	183	159	167	194	202	94	39	142	137	37	195	46	148	96	54	217	76	123	27	94	51	140	162	104	92	41	268	173	295	144	136	148	133	196	131	251	211	210	203	91
chr1	161014300	161014458	USF1	289	167	50	324	322	358	280	247	305	383	407	324	84	415	442	122	341	264	314	208	126	415	263	247	121	309	133	390	314	139	255	79	484	412	331	376	297	289	389	358	378	408	396	427	425	287
chr1	161229569	161229707	PCP4L1	276	131	59	348	326	316	336	284	258	398	411	366	78	368	456	88	391	263	342	214	67	413	281	259	132	261	87	335	364	128	224	107	462	352	292	310	261	319	329	353	332	437	422	488	467	328
chr1	161388894	161389034	394	408	288	67	525	598	594	536	480	506	637	630	563	80	663	665	80	631	500	612	471	114	647	509	525	74	534	76	538	575	109	465	166	744	522	429	575	479	511	554	581	562	676	673	640	707	504
chr1	161502179	161502300	ENST00000537821	233	128	44	272	213	295	207	177	206	240	289	206	61	302	319	86	275	164	255	176	129	283	167	187	140	168	127	219	248	173	178	70	367	237	199	223	189	253	221	284	201	260	245	342	328	192
chr1	161659010	161659180	395	438	259	83	455	492	512	457	376	437	518	555	442	162	574	647	121	537	433	534	418	86	566	445	493	115	442	95	542	482	230	444	123	667	469	225	442	409	412	472	480	518	563	531	563	582	406
chr1	161849106	161849236	ATF6	591	245	84	522	712	692	529	503	481	661	590	604	67	643	720	87	647	471	598	516	42	686	552	630	205	538	120	618	606	137	513	125	728	550	492	688	594	602	582	625	624	626	641	651	684	527
chr1	161932103	161932247	ATF6	321	231	56	317	378	409	376	369	332	371	428	348	109	484	458	137	422	348	405	294	42	413	354	420	217	344	86	466	437	92	332	151	548	413	220	446	353	339	442	430	373	479	412	454	481	329
chr1	162109319	162109447	NOS1AP	416	224	67	458	530	567	501	444	385	505	538	455	96	551	585	92	552	412	494	444	74	621	487	533	189	537	71	527	559	77	466	148	664	498	350	544	462	462	500	527	466	549	527	583	645	441
chr1	162279678	162279810	NOS1AP	375	176	72	456	406	476	461	352	340	509	454	338	62	528	493	90	511	296	471	325	57	513	325	366	181	343	54	455	454	240	292	53	528	366	443	359	369	295	364	421	392	480	463	542	606	303
chr1	162462466	162462612	396	173	65	63	182	217	369	375	323	328	414	439	219	32	327	331	62	296	71	394	182	57	303	227	106	52	279	133	256	390	127	198	89	469	219	266	249	276	204	318	228	257	393	333	328	468	108
chr1	162603645	162603789	DDR2	265	117	47	231	224	272	251	180	213	266	281	188	47	254	258	80	298	164	248	176	24	300	184	242	97	190	120	224	283	120	171	69	313	256	298	231	207	194	235	271	217	286	260	283	309	203
chr1	162654733	162654855	DDR2	371	175	48	317	322	435	327	308	321	316	328	279	63	374	501	75	381	278	289	255	120	353	250	305	145	284	85	328	324	144	276	99	444	290	288	305	294	275	358	375	377	439	338	355	461	248
chr1	162837724	162837860	CCDC190	211	139	41	236	285	296	256	268	176	283	268	219	61	393	406	61	292	218	267	142	63	328	238	224	86	312	145	271	242	140	305	35	467	236	286	272	177	199	261	333	183	266	341	407	308	193
chr1	163028429	163028551	397	315	127	39	282	285	301	239	215	208	323	298	282	59	332	377	48	348	249	324	248	134	377	291	285	112	263	117	365	340	62	275	110	364	312	269	322	250	279	302	270	257	325	287	370	318	285
chr1	163148642	163148768	RGS5	246	104	57	208	229	273	270	228	242	285	297	229	34	349	334	79	349	212	299	191	115	286	202	252	122	229	110	270	241	109	213	75	354	234	259	271	203	242	284	303	270	372	311	324	334	194
chr1	163341471	163341601	398	165	90	24	136	143	161	186	140	155	253	249	160	33	161	167	37	209	39	151	154	48	197	116	109	33	100	44	205	203	83	81	54	254	152	288	117	183	145	121	134	155	256	178	205	241	87
chr1	163422083	163422235	399	290	166	51	302	332	284	331	271	291	367	395	271	66	410	317	48	388	194	359	228	72	364	252	359	135	235	148	306	404	176	224	126	457	321	406	366	263	270	337	370	304	412	336	420	334	330
chr1	163544520	163544660	400	412	181	71	417	501	479	458	328	377	427	476	373	53	558	548	111	504	426	447	399	119	500	425	461	148	438	160	517	499	243	385	146	552	407	319	411	442	402	467	454	425	576	460	502	564	393
chr1	163739627	163739751	401	290	108	51	223	281	330	300	203	256	316	334	251	68	324	350	75	361	210	269	232	159	356	250	241	166	218	189	338	281	190	228	48	431	301	257	326	229	253	294	354	269	344	340	389	382	248
chr1	163873734	163873858	402	86	45	18	94	90	89	80	90	76	98	123	52	10	102	88	11	84	33	88	43	24	127	24	39	28	35	53	70	89	72	21	9	124	83	202	60	69	70	100	154	89	174	86	119	159	34
chr1	163992308	163992438	403	423	197	77	381	452	493	416	355	365	481	457	364	95	466	492	138	512	438	448	378	199	521	438	487	86	421	179	498	505	198	439	154	558	433	330	434	391	453	397	427	410	450	493	499	542	390
chr1	164195225	164195355	404	283	129	46	281	300	306	263	283	261	332	313	248	45	337	401	78	333	201	287	257	135	336	240	219	69	223	58	304	359	159	209	106	284	282	299	265	272	255	250	339	268	311	282	334	357	227
chr1	164293366	164293488	405	260	101	37	222	245	223	254	209	217	242	295	213	57	279	280	77	274	155	236	178	83	254	170	180	94	186	111	242	276	136	159	68	366	242	256	231	226	199	244	252	199	318	237	293	328	162
chr1	164503150	164503282	406	327	139	60	376	351	406	371	352	329	437	420	380	50	535	475	102	449	279	418	288	179	446	323	379	125	376	138	404	467	71	317	86	531	380	302	425	359	298	400	402	362	466	415	430	488	311
chr1	164619836	164619988	PBX1	525	236	84	501	590	556	519	513	451	599	603	472	87	682	686	111	556	470	502	465	240	530	535	603	123	510	127	628	573	115	481	94	676	530	438	650	521	520	549	540	510	658	520	627	652	505
chr1	164797760	164797886	PBX1	466	219	69	396	502	537	393	379	358	448	451	405	51	591	646	131	574	462	475	371	232	546	512	519	164	476	155	608	582	135	484	181	681	464	133	420	417	473	484	435	437	504	491	562	570	485
chr1	164936799	164936945	407	317	173	47	355	303	406	345	264	289	418	447	301	64	396	376	41	398	162	355	221	106	364	246	277	103	273	99	366	309	119	242	100	470	375	420	407	333	331	361	388	337	486	330	386	398	250
chr1	165116757	165116895	408	451	214	65	440	444	560	471	466	413	485	482	474	79	559	582	157	501	364	422	361	122	557	448	422	124	478	109	491	470	142	364	86	713	491	410	493	463	472	478	527	485	589	522	554	587	422
chr1	165240515	165240639	LMX1A	310	120	61	258	326	330	266	254	272	328	339	272	76	384	392	75	378	263	351	224	58	399	279	343	52	273	88	348	344	57	301	105	406	391	291	372	274	317	307	336	290	365	331	345	359	264
chr1	165353035	165353185	409	433	175	62	448	572	539	467	417	400	538	469	487	94	571	642	131	566	478	527	473	77	597	491	503	93	505	204	567	557	104	504	199	603	520	374	538	455	493	483	550	484	519	544	539	513	465
chr1	165622483	165622615	MGST3	478	243	87	483	618	567	540	457	434	624	589	506	54	608	600	145	539	449	505	487	125	616	485	563	164	545	148	579	546	84	540	194	617	557	373	572	489	528	555	556	530	607	606	579	624	501
chr1	165685147	165685289	410	380	134	58	319	340	345	351	270	283	384	414	252	87	470	489	93	328	267	389	316	47	429	358	317	107	378	186	380	336	102	290	70	481	363	299	393	305	266	350	393	358	445	287	436	408	310
chr1	165853167	165853303	UCK2	532	283	75	529	590	629	523	497	465	606	568	572	46	662	761	104	662	503	547	487	42	637	542	591	76	637	245	634	590	98	567	185	726	522	398	563	486	513	583	595	599	597	606	608	616	543
chr1	165934642	165934776	411	147	53	40	157	117	135	157	133	161	163	246	99	28	187	140	57	162	55	142	46	72	187	84	122	49	66	94	168	141	124	96	42	280	131	241	103	99	100	126	165	107	239	203	249	243	97
chr1	166151259	166151397	412	564	228	74	474	575	579	550	508	412	613	579	431	104	616	680	100	614	562	590	461	240	574	507	518	173	548	73	595	607	237	485	104	659	568	473	613	510	569	616	520	480	568	539	611	606	473
chr1	166243222	166243360	413	330	119	52	299	287	374	280	250	263	360	336	312	59	347	410	100	312	243	322	268	147	318	257	297	166	286	121	358	334	169	235	91	408	329	257	326	287	304	318	368	330	380	322	383	382	294
chr1	166438859	166438993	414	220	130	46	194	275	260	353	188	165	377	429	231	37	299	281	54	226	138	302	90	18	349	70	122	52	215	109	288	271	33	126	28	341	242	373	138	260	125	265	314	299	309	180	309	351	108
chr1	166547464	166547628	ENST00000434461	287	138	35	247	200	267	268	239	264	339	281	230	50	317	373	64	338	207	276	208	75	310	192	278	104	254	58	286	317	129	180	45	388	205	312	243	238	206	271	273	263	373	302	318	316	220
chr1	166711237	166711365	415	286	124	38	235	234	233	256	198	199	261	312	176	40	302	326	65	250	123	294	173	89	290	196	204	68	232	107	295	250	122	161	63	277	225	251	187	221	198	268	252	217	301	293	282	322	166
chr1	166904105	166904231	ILDR2	468	207	68	394	466	474	407	390	408	495	481	393	116	448	510	97	465	358	418	386	224	548	422	475	101	413	151	465	500	102	367	89	615	433	341	500	378	439	443	476	388	536	438	471	432	383
chr1	167066519	167066693	DUSP27	194	54	42	166	146	132	217	139	135	212	225	146	52	141	141	39	121	60	176	108	40	154	56	106	26	72	60	120	141	94	35	18	156	160	266	148	168	115	160	204	158	182	207	155	219	99
chr1	167127314	167127438	416	475	253	62	426	497	527	487	422	359	548	512	478	100	552	589	33	524	398	518	371	68	557	466	472	241	468	205	513	512	234	452	36	607	499	349	509	415	487	516	498	473	542	527	564	513	434
chr1	167389717	167389841	POU2F1	215	116	43	187	207	173	216	150	131	212	218	147	28	229	175	54	188	147	230	130	64	265	113	120	55	145	70	203	196	90	140	53	212	223	237	177	195	167	177	217	171	218	197	238	192	166
chr1	167504094	167504230	ENST00000466652	625	266	86	585	656	658	627	549	468	703	676	617	111	738	796	80	733	667	641	596	277	738	607	654	234	669	95	683	735	263	618	182	755	640	423	673	553	669	675	650	611	716	695	732	720	606
chr1	167594742	167594866	417	148	76	46	216	223	268	209	177	180	211	264	178	35	253	284	68	260	107	247	120	100	318	213	138	109	192	101	201	182	121	96	51	315	193	198	240	143	178	177	251	222	248	234	250	240	182
chr1	167861781	167861919	ADCY10	465	236	77	439	496	416	444	422	452	497	499	360	122	627	573	139	494	492	453	385	203	505	493	543	204	506	63	502	534	273	487	195	632	507	396	553	462	353	509	526	482	499	499	540	615	480
chr1	167976757	167976883	DCAF6	254	195	54	266	336	327	295	244	270	336	350	303	57	361	369	89	316	177	333	220	41	346	213	256	99	258	154	285	337	187	198	85	385	254	341	300	252	285	291	347	295	371	379	418	397	201
chr1	168117826	168117952	418	299	201	65	343	372	393	357	316	404	385	453	275	59	453	475	100	394	339	365	264	153	419	289	343	70	370	153	384	413	148	316	68	537	318	226	285	256	251	375	393	308	457	439	502	482	311
chr1	168304239	168304387	419	196	83	32	210	176	193	177	154	167	220	259	154	26	177	207	46	204	94	188	113	55	230	117	156	73	157	106	198	203	118	89	61	287	173	237	133	170	142	171	245	178	276	223	251	277	88
chr1	168356951	168357099	420	351	190	63	438	476	451	465	405	350	452	501	369	120	596	598	128	533	415	491	429	104	520	491	467	185	441	132	480	513	99	443	113	635	436	299	439	402	384	455	469	442	556	493	531	559	445
chr1	168487569	168487697	421	396	162	53	327	357	334	353	322	285	430	349	340	74	447	442	74	431	303	369	339	158	399	313	355	69	317	166	420	422	105	338	109	474	435	399	369	345	323	354	415	321	408	408	449	391	359
chr1	168712083	168712205	422	340	121	58	297	327	390	368	297	302	415	379	274	50	364	405	75	365	259	341	276	133	367	250	310	38	289	106	380	368	80	219	80	445	349	348	366	336	339	341	368	303	421	383	385	460	247
chr1	168833463	168833589	423	476	195	61	440	433	463	377	315	375	465	418	355	68	530	469	35	451	272	402	327	150	510	390	452	80	325	118	489	421	160	395	119	518	362	389	445	409	423	463	436	341	469	495	530	497	346
chr1	168942749	168942903	LINC00970	458	235	65	307	469	504	410	396	363	495	498	424	92	541	533	119	497	367	482	394	127	558	414	391	190	434	66	471	458	223	397	147	598	440	423	505	420	460	470	517	423	537	500	532	595	434
chr1	169143158	169143282	NME7	299	144	61	262	313	386	313	239	278	316	375	250	74	362	379	83	338	192	318	234	26	349	206	319	128	265	21	357	350	204	225	50	460	284	258	310	273	277	329	338	272	355	346	376	392	241
chr1	169342566	169342720	BLZF1	409	207	56	386	390	410	351	364	302	433	407	355	85	507	436	108	508	204	426	268	158	497	235	303	171	280	152	434	380	235	256	104	519	364	438	409	329	390	368	447	367	439	442	420	494	295
chr1	169462851	169462999	424	421	180	61	438	464	457	439	310	340	473	418	412	69	449	522	105	485	321	455	370	185	468	390	384	131	334	179	473	466	189	389	94	545	451	416	391	389	347	412	471	410	461	458	489	433	362
chr1	169658435	169658557	ENST00000498289	435	198	66	374	357	465	472	329	352	414	420	363	65	415	496	102	444	293	461	346	166	449	365	431	134	365	190	436	439	198	307	46	508	399	330	421	344	435	462	464	380	459	476	489	467	359
chr1	169772913	169773065	C1orf112	289	150	44	343	235	310	389	196	290	353	310	237	32	260	320	80	316	128	363	209	98	285	211	254	39	200	169	273	240	136	112	88	377	286	329	295	207	252	332	358	342	410	334	337	322	222
chr1	169882985	169883111	425	439	158	65	412	388	407	404	332	330	434	413	389	85	514	545	99	487	338	474	372	188	520	388	441	129	415	183	508	495	196	346	171	527	432	349	382	362	382	416	460	381	450	457	488	535	374
chr1	170085379	170085501	ENST00000455569	489	226	69	419	542	483	401	366	328	563	485	447	111	555	552	128	546	490	473	460	284	501	513	505	231	506	238	554	611	216	531	213	559	543	427	562	466	413	450	581	475	550	524	392	556	476
chr1	170167875	170167999	ENST00000439184	373	145	56	353	398	373	416	320	366	472	466	338	54	380	495	107	426	264	378	331	217	457	335	435	206	370	168	397	439	264	340	43	489	385	349	351	351	325	389	395	369	489	403	470	498	314
chr1	170302706	170302848	426	400	154	55	308	402	470	349	344	285	454	497	350	56	417	408	117	345	275	333	246	131	414	284	307	122	246	99	375	322	246	209	121	463	379	423	389	358	336	397	378	337	386	414	434	419	227
chr1	170535554	170535682	427	237	156	59	306	285	336	283	263	221	338	371	257	56	399	387	93	361	196	334	230	113	375	219	242	40	262	139	341	300	108	233	55	407	261	278	287	288	277	270	310	266	408	337	353	418	219
chr1	170692038	170692174	PRRX1	474	220	84	590	663	717	606	520	476	691	505	553	94	705	763	77	722	478	679	505	107	708	562	574	91	543	277	586	595	113	525	179	743	598	451	634	536	603	650	656	626	686	652	692	667	480
chr1	170845693	170845815	428	397	200	58	414	449	467	393	403	328	488	403	394	45	509	486	130	457	323	487	361	56	456	360	400	60	356	180	449	401	148	344	141	540	411	358	407	363	365	411	417	390	455	427	451	477	346
chr1	170958406	170958548	MROH9	294	149	53	301	308	327	355	298	306	372	328	298	57	370	443	129	390	253	372	255	62	371	295	379	59	321	191	368	370	145	243	82	423	331	300	339	273	291	339	324	283	396	351	409	393	300
chr1	171119120	171119252	FMO6P	370	142	45	299	361	369	362	258	223	340	348	291	62	372	376	92	342	217	351	282	187	421	325	246	85	279	174	331	332	85	240	114	422	208	318	265	317	302	288	294	325	406	347	428	401	241
chr1	171187969	171188109	ENST00000445290	412	206	63	285	425	426	391	293	312	389	383	330	88	349	473	95	415	292	393	354	143	475	363	395	160	364	66	481	364	66	339	165	519	400	340	430	324	338	378	432	370	419	399	428	447	380
chr1	171456704	171456836	PRRC2C	146	92	45	178	182	205	183	132	151	255	245	177	18	226	256	35	192	154	187	206	43	246	132	207	52	178	74	190	216	52	149	44	245	141	189	211	146	145	187	187	167	226	219	230	259	169
chr1	171559544	171559694	PRRC2C	200	97	47	177	164	188	180	150	157	223	218	169	38	209	222	26	190	129	165	185	76	229	126	103	59	151	80	160	179	136	107	41	283	141	284	147	157	165	166	192	155	224	171	223	325	114
chr1	171648879	171649003	429	358	198	62	389	396	411	390	354	326	467	440	387	64	438	551	83	454	353	434	327	48	455	331	399	179	344	96	382	407	118	329	126	513	368	337	398	340	316	372	401	402	462	453	490	480	288
chr1	171919532	171919666	DNM3	242	150	57	281	275	293	332	272	275	290	349	227	51	312	335	57	352	152	316	207	36	295	225	221	123	218	133	290	233	174	206	90	401	249	279	285	287	262	273	298	291	331	319	396	374	227
chr1	172072577	172072723	DNM3	186	81	38	184	141	222	234	167	158	185	233	115	27	186	166	53	192	64	218	90	49	178	80	105	75	117	69	210	200	95	78	46	310	188	281	138	114	183	152	206	200	220	222	248	272	109
chr1	172191342	172191464	DNM3	335	157	46	299	325	375	300	307	273	358	317	284	51	399	439	64	352	251	355	270	44	429	289	314	109	345	99	374	425	177	285	138	450	352	337	363	298	318	347	386	306	398	343	435	434	292
chr1	172333194	172333318	DNM3	374	181	55	371	410	423	357	336	299	404	410	401	93	457	493	125	418	274	417	338	107	492	373	381	149	355	187	467	395	212	358	60	513	388	393	415	375	353	383	463	393	459	477	449	510	360
chr1	172419471	172419599	C1orf105	636	266	83	498	710	605	539	547	471	663	606	550	81	746	788	56	713	572	600	557	87	683	579	611	145	594	266	708	658	308	600	172	775	602	363	691	529	651	623	650	597	635	629	633	703	667
chr1	172582307	172582431	430	274	115	47	224	194	302	215	232	230	273	303	221	31	219	328	106	332	151	234	159	82	280	161	261	70	223	136	256	226	149	186	83	320	222	279	188	212	231	233	267	232	336	301	361	274	234
chr1	172796195	172796345	ENST00000432694	281	143	49	218	243	241	221	219	232	322	331	268	33	355	292	74	325	109	299	226	97	411	175	240	100	226	85	293	290	177	156	41	337	250	362	251	265	211	256	316	247	324	295	305	277	212
chr1	172828394	172828568	ENST00000432694	205	79	32	164	167	161	166	122	168	170	198	130	47	191	173	70	212	70	126	162	89	171	112	106	88	161	101	199	223	115	119	71	271	204	310	170	193	150	184	183	165	232	195	247	224	117
chr1	173097223	173097373	431	492	202	80	441	522	602	497	400	415	563	586	492	97	574	606	39	595	428	536	445	197	578	488	534	31	476	116	490	540	197	492	132	657	514	449	506	452	504	548	550	486	622	553	580	657	426
chr1	173144929	173145069	432	375	199	68	363	397	420	405	316	309	405	430	345	64	422	410	119	427	318	374	322	113	477	293	406	71	351	62	430	399	216	331	137	519	362	370	373	319	399	405	400	374	475	429	473	504	306
chr1	173326048	173326172	LOC100506023	353	150	65	405	441	451	414	376	352	490	451	458	67	514	547	77	554	343	517	340	48	547	379	361	109	417	90	491	443	169	375	45	529	428	303	407	370	399	430	475	425	468	422	459	477	389
chr1	173556338	173556464	SLC9C2	349	163	67	370	395	408	361	380	330	426	447	391	87	469	473	106	430	300	410	315	85	468	370	431	56	384	82	436	406	90	349	83	516	325	303	435	362	328	368	433	416	448	413	499	524	354
chr1	173694474	173694624	KLHL20	392	186	65	370	416	465	420	359	341	447	457	351	58	505	547	108	485	243	461	314	46	435	330	399	53	399	148	433	466	90	300	141	594	391	335	388	365	350	384	414	417	503	461	505	523	356
chr1	173773620	173773744	CENPL	259	128	52	302	263	298	309	263	224	320	337	257	37	412	389	117	366	224	352	250	170	377	287	337	192	311	232	329	387	154	309	60	402	252	221	287	230	207	236	324	264	355	319	392	382	273
chr1	173926375	173926501	RC3H1	283	167	46	310	278	336	302	275	308	338	323	230	49	375	370	105	371	257	350	281	133	380	302	327	114	353	95	305	388	188	273	110	389	314	273	323	239	243	324	334	304	377	283	381	393	287
chr1	174154040	174154263	RABGAP1L	766	421	122	836	862	914	863	742	739	1026	967	855	89	1069	1013	142	890	682	896	690	238	1060	736	907	281	740	215	813	839	238	758	251	1141	807	647	865	755	703	802	908	885	992	1008	1048	1030	713
chr1	174291499	174291654	RABGAP1L	431	201	70	431	431	509	391	395	367	497	428	431	104	529	603	63	521	393	508	319	113	495	437	453	166	408	279	505	486	256	435	182	563	383	343	367	384	395	415	479	491	512	499	509	531	389
chr1	174466297	174466439	RABGAP1L	75	22	24	81	45	65	83	54	51	100	69	58	6	56	55	24	57	9	73	13	8	73	22	25	17	30	39	46	75	34	31	7	70	45	162	72	45	52	62	109	66	114	63	53	73	22
chr1	174543798	174543934	RABGAP1L	149	81	35	139	84	138	195	140	126	157	188	82	24	125	156	39	142	19	120	41	21	145	60	65	36	92	50	80	146	100	42	32	214	97	230	107	123	111	133	177	129	234	146	158	183	78
chr1	174756680	174756879	RABGAP1L	632	238	92	696	642	678	628	573	516	753	687	661	144	886	900	85	762	536	722	565	134	800	623	725	202	613	151	716	703	253	617	250	863	660	565	672	612	556	622	792	665	772	742	804	764	573
chr1	174880773	174880897	RABGAP1L	353	137	45	366	319	329	376	315	297	387	430	322	35	445	459	89	426	232	412	261	118	441	300	332	132	322	48	358	388	222	321	110	461	291	248	319	296	280	342	420	375	456	391	431	471	327
chr1	175006890	175007028	433	267	166	46	286	294	329	348	276	269	366	340	242	56	364	425	110	381	246	362	225	67	373	290	282	72	257	106	365	362	144	317	39	452	312	295	328	292	281	342	310	321	387	339	350	425	292
chr1	175115493	175115615	TNN	191	116	33	190	186	187	231	180	196	226	271	164	32	218	303	60	233	88	217	104	50	247	116	141	59	118	78	174	221	90	97	40	333	146	243	165	155	137	200	203	218	259	200	216	248	118
chr1	175344904	175345082	TNR	500	240	76	474	534	578	520	475	481	597	636	498	122	602	644	133	629	420	521	392	106	628	477	476	246	404	84	510	536	101	424	63	760	606	519	687	482	547	579	549	555	592	545	637	678	445
chr1	175378177	175378305	TNR	240	146	48	213	179	302	253	229	130	193	357	153	70	166	436	84	198	279	258	122	49	307	209	161	99	136	112	193	201	85	118	81	448	213	173	295	176	204	160	322	172	299	229	315	324	337
chr1	175655486	175655612	TNR	265	104	56	227	154	372	310	314	291	362	390	329	50	404	320	117	362	239	315	237	107	310	154	297	30	233	157	290	251	197	159	64	398	329	259	371	254	305	247	377	208	412	303	424	499	149
chr1	175756449	175756573	434	345	171	61	338	399	455	395	305	316	384	434	328	86	450	446	89	410	262	383	293	153	473	310	325	105	272	188	432	365	230	317	128	526	370	313	399	329	387	390	403	331	460	403	506	547	286
chr1	175886471	175886595	ENST00000426575	396	170	53	362	385	379	386	285	337	503	481	313	27	446	489	106	460	321	417	314	33	475	325	401	153	367	161	436	439	197	321	124	524	351	348	370	280	344	433	432	375	522	407	456	423	334
chr1	176001738	176001864	RFWD2	429	158	61	350	314	350	361	308	286	422	343	335	99	439	399	58	383	299	407	317	63	418	319	349	181	381	62	445	419	201	340	80	503	358	329	366	333	347	303	452	366	407	419	425	411	316
chr1	176249465	176249603	435	237	155	42	194	203	274	253	210	221	261	269	194	37	242	259	89	248	181	227	207	102	267	217	234	104	275	85	286	269	136	188	94	330	196	234	171	185	217	212	291	224	319	239	311	285	239
chr1	176287200	176287344	436	324	174	52	277	312	403	360	298	294	377	433	321	60	374	310	64	306	196	307	199	166	350	237	266	74	298	184	280	311	98	164	68	482	235	286	277	259	329	280	344	305	426	386	403	394	262
chr1	176457192	176457318	PAPPA2	221	145	56	269	208	315	251	258	277	333	296	156	45	308	400	82	317	209	251	214	55	409	238	293	125	219	86	291	252	75	207	109	385	276	247	180	287	244	292	219	280	306	324	295	408	188
chr1	176605149	176605279	PAPPA2	330	168	58	307	376	395	378	329	369	396	385	344	52	475	447	52	377	238	368	233	122	387	258	343	120	313	153	325	382	95	265	57	480	320	302	318	331	335	354	424	358	408	422	432	442	271
chr1	176802730	176802854	PAPPA2	204	66	41	210	158	186	238	139	174	217	301	176	25	220	208	67	176	85	192	134	68	236	144	167	35	171	88	286	209	95	117	78	295	213	302	188	151	173	205	226	170	293	215	227	290	130
chr1	176976956	176977092	ASTN1	421	269	75	502	512	568	500	467	439	566	557	486	76	569	593	59	592	397	584	402	110	598	422	526	106	462	58	500	533	219	442	109	652	562	424	587	465	503	493	532	496	620	579	593	532	410
chr1	177053984	177054124	ASTN1	338	187	42	247	280	337	334	263	233	316	345	271	38	358	344	98	354	220	286	237	128	350	204	306	106	224	34	315	330	144	185	100	426	287	301	300	270	283	277	318	245	328	329	366	300	202
chr1	177211085	177211217	BRINP2	291	129	50	263	296	323	257	224	248	356	308	238	40	303	281	44	299	165	291	216	115	308	172	239	103	246	124	254	270	34	159	100	369	285	331	275	268	275	278	289	279	339	318	341	325	242
chr1	177362900	177363024	ENST00000438575	323	148	38	194	287	351	268	172	232	272	338	206	48	329	320	58	275	195	258	176	56	295	201	251	21	244	92	283	262	127	228	80	336	257	336	330	273	261	268	307	278	365	283	351	355	225
chr1	177601978	177602126	437	288	130	57	330	380	354	332	257	253	395	302	245	29	325	382	48	374	159	368	219	167	353	268	311	161	214	139	320	292	183	188	91	388	287	331	266	295	322	288	365	291	460	387	389	375	223
chr1	177679602	177679726	438	328	122	58	252	348	378	329	253	264	375	372	349	88	389	432	83	415	259	368	263	137	397	300	304	157	326	153	392	379	68	300	129	439	336	320	377	344	306	337	383	275	419	385	400	375	269
chr1	177873345	177873471	439	401	190	70	373	378	430	449	378	373	490	539	321	55	495	499	97	461	281	430	309	26	462	326	382	148	365	97	428	398	54	312	161	488	452	391	466	350	403	458	447	407	512	468	553	465	331
chr1	177943722	177943876	ENST00000354921	515	245	83	493	557	624	497	451	453	610	562	542	99	613	669	142	565	442	527	426	92	592	458	549	56	444	81	552	516	100	492	97	722	515	352	551	442	486	590	514	492	652	559	615	678	441
chr1	178142160	178142284	RASAL2	319	173	65	298	297	317	300	262	244	332	302	271	78	345	380	43	374	234	308	299	87	387	232	298	43	251	94	397	334	64	188	114	444	314	296	253	325	321	299	284	266	421	352	457	481	264
chr1	178357823	178357963	RASAL2	459	205	69	277	509	459	485	398	391	431	525	386	66	574	527	106	447	269	440	301	159	500	354	372	44	360	94	491	444	201	339	121	622	419	466	470	395	432	490	468	385	493	339	549	500	318
chr1	178476464	178476588	440	423	262	59	394	487	503	423	411	374	506	575	362	96	599	585	91	521	526	511	445	197	544	470	513	93	492	135	550	565	187	524	71	693	522	312	473	417	470	430	457	441	643	498	582	544	457
chr1	178626779	178626921	441	428	225	68	354	422	434	476	411	402	547	539	447	82	544	625	149	616	410	571	438	231	488	478	525	61	512	115	461	620	260	496	189	626	465	380	565	357	405	469	597	486	532	578	547	584	398
chr1	178784906	178785028	RALGPS2	449	175	58	394	471	492	412	415	369	518	435	428	83	547	550	105	495	279	448	333	164	535	349	410	56	374	158	448	491	248	373	145	631	360	328	396	404	409	418	499	463	551	483	556	580	396
chr1	178942944	178943098	442	451	210	68	362	410	448	429	352	338	412	535	353	88	545	464	61	414	322	409	354	145	469	370	418	74	350	167	442	488	189	378	65	608	413	282	509	363	414	444	444	378	450	420	560	493	386
chr1	179035372	179035518	FAM20B	345	106	57	257	244	263	281	224	277	371	399	242	42	328	255	80	313	132	198	163	112	321	184	189	111	197	66	240	301	82	98	62	453	304	373	272	268	212	245	348	297	406	330	309	444	170
chr1	179172766	179172910	ABL2	443	217	54	405	471	416	495	371	427	515	552	416	71	561	590	69	484	325	479	376	238	505	369	399	197	360	116	454	475	124	404	44	642	402	329	464	413	414	455	502	407	528	521	589	538	339
chr1	179394338	179394460	AXDND1	391	199	60	355	350	409	400	312	335	395	434	312	77	443	459	129	427	295	390	331	195	409	357	390	175	377	181	448	380	113	345	159	477	347	308	403	291	342	365	419	370	473	440	421	424	345
chr1	179440257	179440397	AXDND1	160	30	28	83	145	136	154	101	99	107	169	74	18	109	143	32	148	76	138	90	50	207	73	127	70	116	56	131	161	83	46	24	186	75	217	122	81	117	79	154	117	158	185	118	118	68
chr1	179709110	179709246	ENST00000423879	361	218	56	370	371	412	380	295	323	405	462	315	38	447	442	94	415	300	424	291	165	438	363	369	176	272	128	455	419	116	305	100	499	359	356	318	348	347	402	414	365	476	431	515	446	324
chr1	179853022	179853162	TOR1AIP1	481	210	74	448	590	566	476	419	426	541	544	496	81	578	578	49	537	456	494	363	214	537	515	509	153	527	186	522	582	164	406	150	738	475	381	509	461	482	581	588	436	609	572	620	634	480
chr1	179964801	179964937	CEP350	418	145	58	413	415	463	344	344	281	382	387	335	35	439	415	115	390	289	328	298	170	363	354	359	123	376	183	410	498	167	279	75	454	396	326	370	287	356	336	431	309	480	420	497	466	274
chr1	180126077	180126219	QSOX1	379	216	61	336	445	497	375	366	325	403	478	372	104	493	403	125	455	382	413	320	133	432	354	358	141	385	183	448	460	120	391	168	507	475	343	449	395	463	444	405	383	476	387	521	473	376
chr1	180260303	180260433	ACBD6	227	91	43	226	191	227	257	205	200	259	273	192	49	255	283	60	252	111	265	166	79	267	138	163	76	154	65	209	243	53	131	56	286	242	293	170	176	180	169	253	206	274	256	273	303	138
chr1	180419406	180419532	ACBD6	328	155	57	297	290	312	294	286	291	364	339	278	60	383	359	73	352	265	301	255	143	313	289	317	102	279	110	394	327	152	300	111	409	352	298	304	289	273	299	298	325	395	342	339	426	260
chr1	180494572	180494696	443	360	136	71	310	360	403	364	332	286	389	426	372	84	448	513	125	421	300	455	344	203	436	321	403	55	348	209	369	484	175	321	135	481	386	364	373	316	331	350	402	316	463	434	485	419	323
chr1	180643728	180643975	XPR1	722	356	112	581	630	692	666	618	567	731	723	637	158	806	810	200	834	515	706	625	283	753	621	706	151	639	264	763	752	328	615	150	985	669	429	655	593	607	645	714	660	814	768	767	893	598
chr1	180800013	180800141	XPR1	367	148	67	350	411	326	383	328	346	395	387	290	52	471	457	42	504	197	357	322	144	489	269	346	46	275	145	344	343	153	245	105	504	408	400	316	344	387	362	378	358	428	393	459	490	265
chr1	181018747	181018875	MR1	495	253	76	399	506	498	474	410	409	520	556	444	138	555	583	128	475	444	409	452	207	536	448	528	73	500	212	486	577	82	444	155	605	473	266	526	453	466	492	438	484	547	507	520	603	485
chr1	181213649	181213771	444	429	259	58	363	425	495	510	422	450	509	581	333	63	497	524	121	518	421	502	444	195	535	486	521	150	473	218	534	474	120	408	178	712	475	339	471	377	545	490	467	378	499	483	604	610	413
chr1	181232311	181232437	445	289	118	48	237	302	291	287	247	224	340	287	273	71	299	384	94	369	201	331	252	43	334	261	299	65	274	81	282	290	55	215	88	385	301	267	319	261	306	303	315	262	344	306	308	329	238
chr1	181421291	181421437	ENST00000524607	383	176	74	356	411	475	423	354	325	462	464	372	56	506	475	109	473	312	423	332	178	477	352	375	82	342	96	435	439	110	331	130	536	421	454	460	382	363	425	446	381	473	431	474	575	277
chr1	181579149	181579273	CACNA1E	501	255	72	493	504	590	438	434	441	531	509	453	111	592	631	80	567	449	540	384	187	580	400	462	84	494	158	527	538	138	465	98	627	536	345	533	467	520	549	529	525	545	515	551	542	496
chr1	181674827	181674961	CACNA1E	444	220	77	417	577	627	473	469	410	548	570	523	62	574	612	102	556	430	488	442	98	560	489	474	36	421	153	580	544	168	449	121	727	536	466	569	513	533	501	578	480	606	614	572	561	436
chr1	181870143	181870265	446	170	88	38	195	230	209	226	146	203	251	266	175	32	259	231	29	245	99	211	173	82	213	169	158	58	181	104	243	260	121	163	58	328	187	272	259	198	180	208	241	181	225	251	255	207	144
chr1	182064426	182064550	447	374	181	55	362	501	411	419	316	313	482	446	323	53	500	487	111	431	293	422	342	177	542	343	393	160	337	151	476	464	168	303	78	551	390	340	446	344	356	343	470	386	411	449	524	534	340
chr1	182274123	182274251	LINC01344	215	174	52	210	233	259	239	319	244	272	350	274	54	319	392	66	295	197	244	263	76	364	206	259	107	249	86	309	278	144	232	89	448	191	158	347	266	251	274	332	235	372	285	368	343	331
chr1	182346176	182346308	448	409	217	68	416	479	409	454	368	350	537	529	437	75	573	522	114	517	368	499	380	178	630	376	486	41	419	186	505	463	83	341	40	552	480	412	486	386	440	391	490	480	492	508	550	550	428
chr1	182460905	182461029	RGSL1	383	133	63	305	349	365	370	329	314	382	423	283	74	443	429	39	409	224	327	274	143	381	284	328	44	319	178	353	358	47	310	123	477	395	322	375	304	316	353	372	328	422	366	497	476	270
chr1	182714533	182714657	449	275	172	58	311	299	311	368	256	271	369	394	249	75	439	431	94	403	221	330	251	102	412	230	278	106	278	71	330	347	68	237	104	396	255	273	292	225	238	309	336	315	434	347	454	486	246
chr1	182831729	182831885	DHX9	427	144	62	388	399	437	426	310	337	462	481	353	38	444	443	48	440	230	403	274	48	478	286	324	171	275	68	380	459	73	304	110	534	390	395	392	391	327	399	440	360	475	432	469	503	283
chr1	182917445	182917624	SHCBP1L	597	307	89	616	681	721	635	556	559	773	679	657	141	761	818	160	766	635	775	598	116	773	604	719	218	669	127	617	685	107	574	229	847	620	487	648	590	630	558	692	722	753	794	735	698	595
chr1	183037613	183037749	LAMC1	282	105	48	204	219	276	241	209	170	296	279	236	35	251	285	75	286	165	260	200	107	293	217	251	110	230	125	289	298	74	171	88	328	293	283	225	196	202	249	294	216	268	255	332	345	196
chr1	183313838	183313968	NMNAT2	372	155	58	265	343	398	369	295	311	381	429	364	87	387	494	113	401	329	366	314	186	407	341	366	180	361	185	421	447	75	328	135	521	346	254	400	339	317	348	364	322	454	376	455	429	291
chr1	183405799	183405941	450	441	236	72	387	509	527	408	454	363	500	489	399	69	566	596	116	584	396	476	461	192	562	388	536	198	498	131	605	601	185	499	191	698	468	309	483	421	425	573	491	462	601	519	614	577	493
chr1	183564247	183564373	ENST00000495321	317	193	60	300	306	423	418	302	257	357	437	239	55	367	438	53	444	278	429	288	137	412	270	250	186	324	96	375	440	202	332	110	485	254	316	277	229	325	356	377	269	341	255	544	498	303
chr1	183714069	183714209	RGL1	248	110	54	280	293	287	268	252	318	357	363	299	26	371	344	74	278	145	249	182	121	354	196	271	95	234	82	306	324	169	183	73	347	285	290	277	258	251	281	288	326	414	345	369	364	181
chr1	183797882	183798036	RGL1	317	133	51	252	242	277	302	275	274	232	317	287	57	398	398	109	334	181	359	239	171	320	267	282	149	303	149	246	357	169	247	106	356	261	335	296	206	183	337	320	214	412	235	354	277	207
chr1	184032339	184032489	TSEN15	137	84	40	138	147	184	178	147	133	185	195	139	33	219	165	43	225	100	177	148	49	170	85	113	34	120	27	174	158	66	89	59	167	168	285	173	137	173	153	190	136	232	177	184	199	114
chr1	184160929	184161063	451	287	167	55	333	314	367	342	266	276	363	407	280	70	361	394	114	375	253	352	215	177	375	260	278	113	245	123	323	338	184	270	65	416	336	291	339	288	294	366	354	315	420	338	412	418	256
chr1	184288403	184288547	452	307	189	75	329	341	375	389	260	326	384	381	291	85	413	454	116	420	267	390	289	148	417	312	379	184	342	115	410	402	214	293	159	471	312	266	376	295	352	383	347	323	470	391	462	477	291
chr1	184386027	184386157	C1orf21	329	153	44	291	288	310	302	250	240	344	315	308	75	380	399	110	373	252	366	276	22	395	294	297	155	270	92	320	359	176	272	104	351	288	311	278	278	245	296	381	286	331	338	354	369	259
chr1	184533938	184534068	C1orf21	447	188	74	411	487	496	466	447	369	451	523	423	96	610	580	143	573	401	518	399	98	582	397	441	243	456	227	526	500	139	411	59	600	484	358	431	443	515	514	530	469	494	504	551	616	447
chr1	184728796	184728930	453	421	173	63	346	447	402	380	362	343	430	461	350	62	480	508	61	466	287	372	281	176	445	285	348	178	339	210	399	421	205	352	113	545	350	357	405	356	353	428	440	354	566	426	525	502	336
chr1	184872137	184872295	FAM129A	282	98	41	174	126	239	242	169	221	251	233	153	48	229	152	59	277	70	159	95	58	201	148	112	58	119	105	231	192	89	78	45	321	259	242	206	213	156	221	167	222	315	264	230	161	154
chr1	185065134	185065258	RNF2	133	49	31	120	72	119	125	100	114	125	119	82	24	130	125	42	125	63	82	69	39	135	90	85	40	94	53	135	123	84	80	38	144	80	136	84	92	89	125	129	113	193	139	166	204	74
chr1	185157610	185157766	SWT1	240	100	44	184	210	187	195	151	190	248	237	198	37	308	276	73	281	145	250	161	77	263	144	194	61	189	93	263	232	114	129	57	294	211	289	199	195	197	195	248	204	278	254	291	281	190
chr1	185381602	185381748	454	493	174	66	486	544	590	515	451	421	661	567	547	127	644	786	144	616	477	646	498	232	705	528	529	113	523	171	567	597	118	502	190	676	497	385	542	479	545	484	573	576	527	606	578	611	526
chr1	185497476	185497598	455	388	196	74	343	378	434	420	414	368	445	472	404	73	523	548	120	494	377	429	371	114	545	367	412	106	449	202	473	456	136	368	82	582	493	292	433	348	477	492	474	393	597	474	475	479	425
chr1	185621841	185621965	456	85	63	22	142	60	112	139	109	113	149	169	109	21	128	153	36	121	27	106	68	31	141	71	69	41	95	37	58	83	56	68	26	162	94	242	98	88	49	87	158	123	156	133	131	118	75
chr1	185758781	185759041	HMCN1	657	211	115	626	676	723	542	532	537	718	740	570	106	782	771	177	720	372	594	491	144	711	525	599	144	604	153	625	615	254	472	163	930	596	628	624	625	590	664	748	594	832	691	795	855	545
chr1	185924796	185925043	HMCN1	745	346	132	800	828	961	826	695	717	943	844	792	116	1047	1080	129	938	548	860	633	188	912	682	796	255	632	161	841	842	222	614	269	997	779	607	739	694	777	831	971	798	1074	943	944	939	680
chr1	186039376	186039512	MIR548F1	279	147	36	284	301	290	275	244	229	348	318	259	39	340	317	72	339	177	279	233	43	348	258	279	96	268	32	298	324	34	221	90	312	273	386	298	266	275	306	348	261	349	318	337	349	249
chr1	186189402	186189552	MIR548F1	603	256	67	680	759	792	637	614	502	728	670	774	78	754	816	107	728	484	781	566	114	741	638	720	176	633	137	669	652	123	594	92	834	623	539	734	592	677	632	792	754	731	717	697	757	618
chr1	186471215	186471343	457	428	200	57	411	467	458	404	347	321	467	446	423	74	489	475	49	462	360	415	361	221	497	385	401	159	422	60	463	433	65	355	44	538	423	356	413	357	414	426	460	435	491	452	463	428	392
chr1	186508658	186508804	458	298	184	61	318	267	304	291	258	264	320	361	248	48	355	327	90	280	205	298	230	112	378	232	250	118	273	59	313	317	108	219	92	414	220	284	259	256	257	307	286	291	392	381	343	401	207
chr1	186676143	186676263	459	372	188	47	309	325	344	291	294	244	326	336	304	83	368	373	66	354	305	340	280	82	369	289	402	117	360	163	393	415	161	298	120	424	381	328	356	304	334	305	342	324	372	382	385	357	321
chr1	186879849	186879973	PLA2G4A	377	209	72	477	500	401	419	442	334	481	438	483	26	581	517	129	508	407	476	356	143	617	422	508	124	440	210	476	481	209	383	49	470	436	363	450	367	436	541	523	514	510	518	539	491	401
chr1	186966574	186966732	460	349	134	66	320	439	440	348	328	275	431	383	361	72	427	435	54	408	250	339	248	170	390	264	352	55	238	139	425	379	196	314	109	577	386	397	349	353	374	416	404	322	415	377	413	443	301
chr1	187089758	187089936	LINC01036	501	194	86	462	549	532	475	397	408	551	564	453	76	584	609	138	523	331	491	355	142	471	391	408	76	426	63	494	483	175	341	72	695	495	499	474	515	472	555	592	447	615	481	612	614	405
chr1	187320354	187320484	LINC01036	489	210	66	332	427	447	394	353	305	419	405	409	90	453	417	123	451	318	448	324	185	438	406	398	84	401	94	417	474	207	371	74	574	359	265	366	419	480	361	369	370	471	485	531	445	351
chr1	187399819	187399941	461	217	76	42	197	172	244	196	172	213	253	211	165	42	235	227	72	264	100	209	145	69	276	143	208	111	161	100	205	234	50	149	45	293	150	270	194	177	177	246	236	158	250	290	274	317	150
chr1	187661970	187662100	462	236	127	37	177	252	309	223	209	241	251	216	210	60	234	279	79	253	181	231	216	112	269	200	242	116	178	41	261	283	82	176	98	352	246	226	258	250	269	263	278	231	284	245	248	292	213
chr1	187685063	187685209	463	415	150	55	336	363	397	349	308	300	440	390	364	72	467	423	109	456	327	347	349	88	401	333	358	119	401	159	428	424	149	281	108	443	372	321	363	378	378	342	466	336	442	446	441	399	316
chr1	187908182	187908330	464	260	93	51	194	255	303	236	190	150	239	295	224	41	243	253	39	279	184	248	157	107	270	139	249	137	187	87	308	271	42	224	64	286	267	243	224	204	228	299	241	178	304	295	324	284	151
chr1	188114443	188114569	465	428	226	72	459	559	568	495	413	446	512	491	449	37	586	525	128	537	384	521	380	126	535	456	480	274	448	103	488	492	103	392	95	598	439	304	421	440	509	528	497	473	570	537	604	587	382
chr1	188183005	188183131	466	250	116	50	217	223	209	207	169	212	237	214	202	35	233	273	17	248	208	214	164	46	273	152	247	77	231	105	227	297	128	142	94	296	233	260	192	207	238	254	204	241	303	221	255	347	169
chr1	188289905	188290027	467	278	122	41	303	241	299	264	235	241	318	296	248	63	337	359	89	317	147	301	204	83	367	183	253	124	228	89	302	292	148	162	84	342	190	278	239	236	249	237	307	244	373	297	326	340	208
chr1	188477713	188477837	ENST00000426262	348	171	67	419	420	416	442	351	387	494	443	283	49	490	431	32	466	247	429	262	49	502	244	384	133	339	84	413	344	123	285	118	600	290	395	320	373	363	385	400	386	551	373	526	475	317
chr1	188611165	188611289	468	290	123	46	296	347	324	245	224	220	361	284	289	46	319	374	81	317	222	305	276	140	357	193	249	133	274	157	298	305	47	224	91	381	267	337	288	288	277	299	337	319	312	292	341	320	296
chr1	188730330	188730452	469	263	149	37	284	232	241	277	219	201	309	270	243	35	293	244	56	297	199	334	167	80	340	198	224	93	224	36	291	267	129	190	67	360	243	282	229	245	184	237	302	252	324	270	343	269	191
chr1	188983566	188983704	ENST00000445072	110	24	12	108	22	30	39	57	76	51	50	69	4	74	112	38	90	13	27	4	4	87	40	13	24	51	60	60	22	45	66	33	93	15	204	29	99	56	35	99	73	134	152	21	88	6
chr1	189107956	189108078	470	343	170	56	380	288	359	381	297	285	387	315	324	44	414	438	87	383	183	374	202	23	393	265	263	141	361	41	340	280	211	205	50	454	254	283	307	293	250	297	408	335	478	403	441	440	256
chr1	189240566	189240690	471	486	199	71	421	474	493	375	393	378	430	400	406	41	514	496	36	509	318	404	300	141	495	353	389	220	391	64	468	443	275	334	177	503	368	360	450	442	433	445	445	447	535	460	493	501	325
chr1	189407463	189407597	472	223	114	41	290	189	208	289	221	232	248	174	215	27	278	371	52	251	55	263	120	41	311	145	130	65	287	150	291	260	142	158	88	222	154	284	302	240	172	161	280	190	338	391	176	329	109
chr1	189562327	189562449	473	245	118	41	285	241	231	268	206	201	287	290	239	30	302	308	54	313	211	296	210	93	315	215	225	97	247	110	308	324	32	185	88	341	250	265	235	258	175	226	300	211	346	307	321	275	226
chr1	189742067	189742219	474	246	120	57	235	229	270	315	248	247	344	274	203	40	306	348	73	335	189	297	211	98	327	236	245	80	232	95	294	316	140	185	97	317	252	320	257	206	231	228	308	229	375	329	360	323	181
chr1	189924182	189924306	475	315	184	45	297	250	429	302	287	245	386	326	229	37	361	405	79	260	183	342	229	87	361	247	283	54	362	163	427	250	139	290	79	348	336	303	226	261	274	293	369	212	363	341	343	360	324
chr1	189998836	189998984	476	327	132	53	342	389	270	431	259	349	358	365	348	76	438	306	115	510	205	398	213	185	420	292	293	116	296	87	399	390	107	269	38	536	314	365	295	298	348	348	420	383	461	322	413	456	266
chr1	190108797	190108953	BRINP3	272	98	52	231	257	243	275	162	261	298	293	250	50	345	226	80	322	97	255	141	73	311	163	160	106	190	130	222	240	151	151	57	375	183	279	216	253	230	274	268	202	385	284	252	282	168
chr1	190259883	190260021	BRINP3	419	161	71	392	433	469	384	356	297	440	391	397	64	432	454	114	444	298	373	281	182	411	323	353	72	358	163	384	391	233	294	131	529	372	348	347	395	426	393	429	377	476	439	442	448	304
chr1	190460804	190460950	ENST00000417409	214	81	36	206	159	203	189	150	204	238	204	175	37	244	221	55	228	82	190	133	83	250	130	146	91	136	93	214	192	119	134	65	237	145	182	129	138	154	193	239	172	284	225	223	247	166
chr1	190533621	190533777	477	368	178	58	308	328	423	370	279	336	397	406	281	63	428	397	42	384	255	345	255	147	402	273	323	147	301	149	406	339	54	265	131	501	351	296	270	312	340	319	379	326	419	374	473	498	288
chr1	190813314	190813456	478	392	148	54	381	476	426	372	297	332	449	440	375	75	464	450	149	421	298	408	342	205	434	353	403	163	376	71	436	376	87	282	112	539	369	306	397	345	376	416	413	370	481	461	454	448	324
chr1	190911517	190911655	479	271	152	44	200	259	253	250	213	215	302	240	228	32	290	283	67	289	144	268	167	81	326	191	195	37	141	89	269	285	104	181	63	321	195	257	217	216	211	198	253	215	310	265	316	219	151
chr1	191059369	191059507	480	428	194	65	452	499	511	446	401	402	538	462	398	67	566	618	122	512	324	415	338	52	583	400	452	88	424	215	482	461	229	338	123	615	419	360	376	433	420	468	541	454	554	512	581	547	404
chr1	191146152	191146276	481	218	113	38	201	218	235	185	173	176	243	232	162	24	286	225	53	240	134	226	142	67	218	194	185	80	137	76	254	234	96	121	45	293	164	281	185	157	221	215	218	168	274	251	238	264	142
chr1	191306205	191306353	482	285	151	50	272	320	311	279	257	268	347	292	289	58	330	408	108	381	197	361	270	117	359	227	280	100	241	148	366	333	115	260	68	360	258	325	265	303	272	340	325	244	404	353	414	419	283
chr1	191431109	191431241	483	132	62	33	119	140	113	153	104	97	188	170	122	13	170	113	23	165	34	105	74	28	159	71	55	33	36	62	123	145	74	53	17	202	97	262	128	123	123	99	119	132	191	153	124	158	55
chr1	191614936	191615062	484	322	136	47	272	357	352	298	279	280	359	305	296	29	314	418	89	364	242	361	292	25	384	259	330	63	246	127	381	315	53	262	97	339	281	332	254	302	319	347	335	298	399	379	347	372	327
chr1	191793221	191793345	485	303	108	44	241	280	257	270	252	214	315	245	274	52	252	301	73	331	143	283	186	128	327	204	205	122	220	125	300	298	165	166	90	312	223	325	286	219	243	249	283	253	301	311	303	280	252
chr1	191934058	191934182	ENST00000430776	230	142	41	234	199	270	270	213	236	254	274	222	34	357	338	33	283	226	283	213	81	327	247	251	123	223	58	282	248	154	190	64	346	178	197	191	181	235	242	250	241	331	308	357	474	185
chr1	192102704	192102842	486	97	44	30	88	86	124	111	94	83	124	124	113	18	127	99	20	110	32	91	61	23	103	63	82	27	68	39	114	122	88	78	31	159	71	165	86	110	114	75	129	97	166	121	149	158	71
chr1	192213146	192213292	487	336	168	61	315	320	357	389	316	315	394	396	305	36	401	403	71	304	266	373	299	116	369	261	347	113	312	83	397	384	45	264	92	410	310	337	325	328	291	377	369	357	450	410	460	452	302
chr1	192424079	192424217	488	359	158	53	308	401	388	313	324	361	418	377	265	75	462	439	148	417	231	350	309	218	446	306	367	155	332	197	426	377	83	303	123	474	345	326	342	312	354	360	420	343	474	356	490	503	278
chr1	192586649	192586773	489	257	110	49	200	255	276	264	226	166	260	296	192	35	310	248	79	291	161	245	188	101	288	168	146	49	189	140	275	294	93	138	72	356	234	270	221	186	214	240	263	239	326	253	304	348	123
chr1	192732268	192732438	490	447	173	69	325	416	390	364	329	336	446	398	388	53	450	511	128	453	338	415	339	90	475	396	403	163	373	128	484	440	235	332	99	542	437	433	436	358	363	406	458	371	486	408	510	400	411
chr1	192906403	192906580	LINC01032	423	190	64	475	475	514	493	385	422	501	499	540	80	555	565	131	515	446	576	408	161	617	453	489	228	449	232	555	541	212	454	168	634	490	426	486	438	460	459	552	518	557	476	491	535	474
chr1	193036862	193036986	TROVE2	324	178	57	322	364	340	338	279	225	387	293	309	49	335	436	112	364	279	359	254	182	378	289	325	181	332	174	430	430	177	311	135	418	336	282	328	282	283	330	369	293	397	379	366	402	301
chr1	193161634	193161756	CDC73	404	167	48	310	405	411	367	342	342	400	390	347	67	474	530	101	408	339	394	299	178	435	324	420	154	361	165	471	389	241	305	74	450	391	353	339	367	371	432	414	366	460	379	448	445	336
chr1	193366206	193366494	491	896	407	128	901	1015	1007	872	746	735	1079	909	1031	114	1061	1123	264	1110	727	1017	820	280	1116	808	1025	266	922	283	981	1008	261	855	197	1173	902	759	864	879	955	999	1058	932	1005	1055	920	1025	840
chr1	193456518	193456648	492	405	206	69	403	461	473	376	329	345	408	406	372	107	503	498	128	436	308	437	313	57	477	364	394	53	384	261	430	409	90	319	174	556	367	340	399	365	451	474	487	390	515	474	477	501	349
chr1	193569696	193569818	493	535	224	80	512	613	580	541	517	519	650	638	499	122	607	641	79	577	435	635	470	72	620	465	585	60	530	263	586	573	89	479	192	724	541	397	490	552	567	610	644	533	601	592	629	637	517
chr1	193769265	193769395	494	404	155	63	350	348	408	378	328	298	404	353	315	75	358	396	82	409	325	377	303	30	381	280	335	51	321	175	393	438	203	297	99	517	390	365	336	322	307	392	359	339	393	334	483	495	302
chr1	193873259	193873385	495	400	162	50	317	363	393	342	299	280	378	385	304	59	434	416	102	396	181	370	252	126	393	233	281	122	273	161	370	320	98	246	93	461	293	332	274	312	320	329	371	303	445	420	452	438	246
chr1	194090892	194091016	496	315	105	49	312	314	274	299	244	222	332	266	298	51	403	457	102	409	278	394	275	210	398	290	337	168	303	97	368	378	96	251	139	368	295	285	270	271	272	310	350	292	331	362	404	346	302
chr1	194266850	194266978	497	276	126	43	217	245	251	226	170	197	260	212	212	44	273	304	83	256	100	234	161	50	305	161	172	93	170	100	276	245	127	153	71	314	254	250	202	212	254	227	278	231	271	234	281	273	180
chr1	194357430	194357572	498	240	136	46	256	287	232	250	211	234	280	259	227	51	326	302	90	328	128	227	203	119	272	222	205	105	210	122	254	251	178	171	74	367	201	246	243	217	215	249	265	218	286	262	290	322	178
chr1	194494726	194494852	499	188	52	42	154	162	226	174	129	174	214	220	138	27	189	153	19	187	46	133	78	62	208	106	100	75	129	99	227	166	84	91	49	210	129	284	136	152	167	141	196	140	207	198	224	229	82
chr1	194590331	194590475	500	278	115	45	261	275	277	271	231	185	318	293	219	42	253	256	67	307	132	237	192	106	328	158	165	97	173	89	241	294	137	146	84	340	258	361	295	242	189	264	317	252	352	271	328	333	215
chr1	194743453	194743577	501	431	197	48	392	368	431	416	356	380	464	400	415	29	477	510	106	478	255	443	290	57	491	309	392	141	326	150	431	419	115	277	118	490	396	403	401	411	414	408	468	404	501	462	457	422	280
chr1	194907716	194907884	502	405	156	49	360	406	366	391	325	289	479	372	337	47	491	454	120	452	285	404	288	110	454	337	330	207	279	176	433	413	81	320	72	534	368	427	341	382	349	390	494	341	503	447	463	492	334
chr1	195027740	195027864	503	286	157	56	340	292	370	329	281	295	450	360	235	26	356	328	77	341	181	278	180	132	326	183	239	91	266	127	348	292	121	199	99	396	271	264	194	229	221	332	353	287	434	334	380	347	229
chr1	195273733	195273871	504	359	170	55	372	351	407	335	323	290	422	360	350	60	358	384	90	428	214	358	261	146	441	318	325	32	309	34	396	418	148	252	73	471	344	402	345	351	384	360	443	387	463	353	420	396	272
chr1	195469619	195469791	505	145	70	31	168	111	121	150	142	86	180	144	67	24	157	107	30	97	17	127	61	15	145	28	66	27	65	54	110	147	73	33	30	138	138	296	95	158	128	121	186	101	181	119	106	100	49
chr1	195567156	195567286	506	265	119	49	216	274	271	235	180	227	291	276	259	62	298	327	46	282	145	249	173	81	290	210	211	108	211	134	313	257	174	175	81	369	193	286	237	248	292	215	289	226	313	323	325	321	201
chr1	195649194	195649318	507	104	26	19	70	46	64	110	63	74	110	94	50	3	76	52	8	62	32	83	37	14	75	13	15	24	39	27	54	41	42	10	23	84	46	222	67	41	70	56	76	52	99	73	69	94	35
chr1	195859205	195859329	508	303	137	57	364	341	333	361	311	298	398	334	268	50	426	453	99	401	235	346	252	167	377	285	323	150	315	146	362	396	181	276	101	418	269	324	284	319	323	355	312	299	446	393	435	434	287
chr1	195997894	195998026	509	250	133	34	259	322	308	252	250	208	371	299	262	39	226	240	62	317	145	279	213	105	289	225	220	108	247	130	239	270	115	204	64	403	257	308	251	241	281	254	336	255	357	271	285	343	248
chr1	196111628	196111766	510	449	162	64	412	482	479	417	326	307	458	480	429	85	409	451	143	474	315	456	321	130	491	364	489	223	367	84	463	442	139	363	166	510	385	385	426	370	401	415	437	449	509	524	504	507	350
chr1	196281712	196281856	KCNT2	124	41	21	72	88	99	87	77	82	119	84	60	7	71	105	37	97	20	83	61	18	122	52	52	17	50	42	90	90	41	24	15	134	103	167	103	72	80	91	91	83	88	106	77	128	44
chr1	196397739	196397863	KCNT2	371	134	42	283	297	332	237	263	311	338	291	273	60	307	306	89	361	291	327	224	49	408	316	366	135	288	47	390	362	170	274	42	380	286	323	298	284	404	287	297	252	327	307	319	368	294
chr1	196603068	196603195	511	348	199	62	375	404	441	360	177	312	388	321	348	86	416	402	51	420	312	341	328	79	387	347	397	188	402	101	456	419	132	366	157	534	383	334	382	335	371	384	393	362	469	407	452	448	351
chr1	196709298	196709419	CFH	347	172	41	354	404	421	377	320	326	358	401	335	66	417	440	103	433	300	420	311	191	457	324	422	162	379	195	422	401	87	315	126	525	373	329	371	330	347	417	418	360	486	426	416	446	268
chr1	196867789	196867910	CFHR4	501	262	67	471	564	601	532	495	472	604	331	551	45	567	593	53	545	367	473	355	249	610	424	516	52	438	260	510	487	76	407	90	647	502	472	546	484	534	549	533	512	588	587	576	534	444
chr1	197054937	197055061	ASPM	139	45	23	113	126	159	139	97	130	182	140	115	18	135	111	53	154	45	134	84	56	186	117	120	42	78	62	167	157	92	66	42	187	164	207	152	121	148	129	127	113	205	141	181	226	88
chr1	197245796	197245920	CRB1	411	188	65	379	538	502	444	368	343	458	446	416	70	534	565	62	510	367	482	360	35	565	422	424	215	404	105	501	455	261	410	52	626	442	376	427	410	407	457	427	405	523	462	551	594	391
chr1	197305200	197305354	CRB1	309	144	38	272	273	308	286	243	271	366	331	259	33	344	309	98	346	153	306	223	120	358	216	233	143	223	127	343	324	157	201	89	445	304	338	291	188	279	241	311	279	439	320	370	381	227
chr1	197504280	197504406	DENND1B	323	193	62	362	477	514	409	357	333	483	415	385	92	508	511	55	508	363	433	373	205	461	385	359	202	401	161	405	408	191	398	53	548	382	372	398	387	403	401	478	375	489	448	496	445	348
chr1	197701629	197701751	DENND1B	292	119	60	259	315	302	261	276	234	290	278	278	51	366	336	70	353	226	281	221	88	340	218	287	141	262	107	294	298	133	212	81	343	227	270	284	273	250	268	315	231	349	305	372	385	205
chr1	197826686	197826818	512	291	172	55	308	257	337	308	280	239	329	362	274	74	366	387	65	322	224	340	257	113	376	270	263	19	235	143	325	287	47	253	114	414	288	291	295	242	280	292	333	279	394	314	350	336	255
chr1	197970234	197970366	513	381	231	67	435	439	552	533	346	434	472	489	438	92	571	533	107	477	406	508	342	173	539	459	496	62	441	160	527	487	99	381	113	571	376	351	443	424	433	424	501	489	555	482	604	576	390
chr1	198144894	198145028	NEK7	239	130	43	200	272	273	225	226	176	238	265	188	55	249	220	23	260	89	182	131	84	286	91	159	57	157	108	191	281	43	155	60	333	229	305	182	207	249	252	269	181	289	268	293	323	166
chr1	198174773	198174925	NEK7	192	103	36	219	196	209	218	181	162	214	273	187	41	253	205	56	223	87	187	99	49	231	113	143	56	166	100	203	269	169	79	61	316	190	245	141	199	174	215	267	206	299	216	272	269	98
chr1	198384908	198385036	514	300	175	46	338	300	349	349	283	272	388	375	334	58	371	366	89	357	184	345	234	110	406	280	280	160	299	104	347	303	213	230	56	404	284	312	292	314	272	292	386	321	364	354	394	372	252
chr1	198532249	198532383	515	221	140	40	229	231	216	230	247	197	236	186	150	30	260	219	83	256	88	265	121	70	234	142	127	50	121	99	193	260	126	137	42	330	199	244	134	182	194	221	258	213	297	265	318	308	158
chr1	198627600	198627722	PTPRC	147	60	31	144	159	141	161	105	94	210	171	133	34	146	154	32	176	56	155	90	52	180	87	120	62	102	94	163	219	114	82	70	180	122	315	153	135	124	146	200	116	194	150	181	157	113
chr1	198807808	198807936	MIR181A1HG	246	153	51	261	226	349	250	220	232	299	284	206	45	340	258	68	300	141	277	166	99	286	204	204	95	194	97	317	273	143	181	69	368	231	245	236	270	281	275	311	239	348	326	305	362	198
chr1	199010651	199010803	LINC01221	297	127	37	269	256	341	287	251	275	321	276	295	72	385	356	114	297	157	291	225	38	349	203	250	135	258	131	275	281	104	179	108	431	241	322	236	276	276	257	320	241	369	332	393	291	175
chr1	199087059	199087183	516	306	126	56	224	286	279	300	221	223	318	342	230	48	341	273	63	320	125	265	189	123	324	130	172	87	206	154	265	276	131	163	31	374	264	328	255	227	272	255	334	270	365	284	308	361	205
chr1	199265675	199265835	ENST00000452199	221	72	38	192	183	264	220	184	201	285	248	154	28	176	224	46	216	66	190	136	69	223	60	90	67	132	64	208	182	114	65	40	277	231	312	148	152	178	187	269	192	283	267	233	241	110
chr1	199520500	199520640	517	183	108	37	182	174	202	201	185	157	211	233	167	35	241	250	52	190	97	185	131	59	241	166	143	64	122	73	172	187	80	99	47	325	157	180	163	166	159	171	237	161	262	230	260	302	132
chr1	199644452	199644580	518	326	92	32	284	295	268	249	264	246	304	271	253	30	323	341	47	338	217	279	234	150	316	253	303	129	271	147	300	331	126	274	77	389	299	291	278	243	270	261	280	279	349	291	338	329	253
chr1	199819346	199819492	519	253	151	62	299	302	323	288	290	261	345	363	322	74	365	352	98	368	253	343	227	195	343	318	336	124	299	84	337	340	185	225	135	436	282	292	278	243	244	335	321	304	386	317	380	396	246
chr1	199966482	199966606	520	363	203	52	369	322	382	364	364	324	414	455	373	62	460	469	52	457	302	360	335	207	431	364	383	175	320	202	401	486	209	323	146	522	391	274	445	343	332	422	464	406	527	423	459	445	363
chr1	200055025	200055149	NR5A2	391	183	52	357	301	364	359	289	322	440	440	379	58	405	411	107	361	206	355	207	73	446	237	305	36	274	146	299	339	237	254	101	488	363	355	380	349	349	335	377	368	430	363	407	474	267
chr1	200145457	200145579	NR5A2	389	179	64	364	412	449	359	353	337	480	489	392	76	492	534	51	418	290	436	326	111	438	299	398	195	343	67	402	412	168	331	138	631	376	258	325	391	420	383	384	415	477	469	503	456	306
chr1	200379931	200380053	521	441	207	55	386	461	420	444	357	333	543	494	413	76	503	519	106	557	349	462	302	158	506	405	474	157	411	35	446	463	148	389	65	641	386	280	450	369	412	420	474	375	573	539	552	521	318
chr1	200446829	200446957	ENST00000427825	458	205	76	449	518	527	522	419	435	528	546	451	78	521	571	100	508	451	482	444	203	536	466	493	227	484	192	495	523	113	447	154	673	483	261	576	412	516	485	502	437	605	501	608	531	392
chr1	200693942	200694078	522	316	195	65	341	321	441	341	304	325	398	404	311	77	486	440	76	408	323	436	344	179	423	330	395	108	317	188	408	432	233	317	156	543	350	259	393	329	344	336	424	354	496	431	504	500	286
chr1	200834028	200834168	523	503	272	71	413	525	550	455	399	436	573	520	439	65	599	578	166	549	417	533	404	207	557	381	493	69	431	246	473	536	289	413	234	651	424	318	501	458	455	484	508	493	607	516	589	649	403
chr1	200920290	200920422	ENST00000435735	499	272	72	529	599	633	546	524	505	635	701	604	77	691	759	124	599	397	576	455	128	615	486	600	50	499	181	506	602	247	474	96	740	512	372	698	489	481	543	646	544	635	654	686	628	517
chr1	201133718	201133852	TMEM9	399	217	59	404	461	415	451	364	402	469	475	427	93	545	522	68	530	343	506	364	47	493	346	400	222	414	71	459	490	209	352	64	593	452	381	465	399	451	456	447	445	510	524	509	549	435
chr1	201193423	201193547	IGFN1	311	170	55	305	364	409	339	292	310	372	349	354	95	366	413	124	408	385	358	356	119	371	364	425	150	338	168	389	452	171	368	153	486	357	319	418	332	325	331	368	313	392	390	431	466	349
chr1	201400941	201401077	524	533	360	85	584	617	662	628	543	508	679	665	650	120	765	836	163	739	642	738	599	100	740	623	686	270	644	77	639	663	249	625	194	883	620	403	722	581	594	609	676	657	728	677	756	779	606
chr1	201588500	201588638	525	376	240	71	485	476	510	499	415	369	590	524	568	132	643	642	85	647	525	656	466	191	677	524	514	63	548	163	614	619	185	538	156	614	516	353	623	425	414	465	572	539	545	519	552	513	555
chr1	201721874	201722016	NAV1	303	144	57	324	297	301	304	244	265	398	370	274	69	359	380	94	340	189	296	277	154	334	277	279	46	261	166	297	357	183	251	95	470	336	354	376	300	319	317	402	327	412	330	387	455	246
chr1	201899122	201899248	LMOD1	372	182	56	411	450	420	472	363	335	548	534	407	117	585	612	125	523	458	498	448	181	557	502	498	122	463	110	496	583	209	418	71	581	420	274	496	341	439	372	527	459	484	497	567	564	445
chr1	201972003	201972129	RNPEP	443	223	76	516	488	506	487	489	412	516	539	527	64	721	679	83	591	550	539	482	204	636	567	551	130	518	93	505	636	231	509	98	734	475	328	517	429	421	433	525	573	550	581	617	542	503
chr1	202080246	202080416	526	562	349	94	608	724	637	680	574	528	756	733	583	100	713	802	173	739	562	655	579	327	717	596	662	164	715	158	685	709	282	654	159	903	693	465	791	531	563	621	640	656	750	693	741	729	589
chr1	202244021	202244143	LGR6	483	289	84	466	610	652	514	417	391	619	640	458	122	594	640	129	613	562	520	527	120	625	496	549	181	614	258	560	558	261	554	129	751	585	289	691	514	588	598	549	574	608	633	624	575	552
chr1	202461299	202461425	PPP1R12B	211	94	31	157	165	172	159	151	146	164	196	131	34	176	170	58	174	102	143	142	37	192	140	137	52	128	60	195	211	83	111	34	216	186	299	165	142	157	182	179	161	219	169	201	200	123
chr1	202638052	202638176	SYT2	281	193	45	304	318	429	369	328	315	400	431	303	70	455	413	98	403	259	392	253	112	415	231	347	123	302	101	418	417	129	300	114	406	388	303	298	263	262	277	384	390	435	355	442	379	365
chr1	202737173	202737297	KDM5B	248	130	50	254	239	244	248	279	234	300	302	239	50	357	335	61	330	173	269	209	36	343	212	272	126	208	49	303	296	158	273	83	346	250	227	253	245	215	227	274	284	355	293	362	400	232
chr1	202883305	202883449	KLHL12	493	287	72	528	591	608	555	479	447	648	642	538	92	720	711	133	627	565	649	461	85	667	515	592	237	544	113	533	605	263	526	202	705	534	393	627	510	486	572	634	539	599	646	659	611	537
chr1	203106215	203106365	ADORA1	453	281	75	551	653	671	603	487	432	602	592	563	142	685	697	184	689	623	702	551	138	672	641	675	136	609	116	614	717	189	679	225	833	615	415	632	515	566	624	594	596	633	607	692	688	609
chr1	203169301	203169459	527	561	284	79	484	569	604	576	528	456	608	619	507	112	676	687	150	605	564	601	490	226	612	551	555	116	522	158	604	608	88	578	186	776	598	451	655	536	538	623	611	548	651	558	617	698	557
chr1	203336740	203336864	528	464	241	69	378	477	556	474	410	407	551	559	498	49	539	617	60	597	435	479	414	237	571	418	534	245	479	223	499	552	67	499	110	595	449	355	514	492	479	498	503	556	548	531	558	547	512
chr1	203437644	203437790	529	493	284	102	504	672	700	666	531	508	655	683	535	108	746	754	135	623	651	555	564	220	679	599	700	226	627	246	682	634	119	564	68	866	682	455	674	609	584	615	615	588	733	690	796	712	543
chr1	203707716	203707858	ATP2B4	441	223	62	368	462	423	452	401	341	516	454	439	113	550	579	134	523	351	471	384	64	511	370	475	147	400	201	477	519	104	358	55	609	474	350	512	391	438	496	456	408	485	517	533	541	376
chr1	203753254	203753430	530	226	98	34	155	179	154	184	187	152	225	272	175	48	196	220	67	203	72	207	153	64	222	116	165	53	139	96	179	221	134	97	55	267	208	305	223	174	179	163	220	191	255	212	205	306	105
chr1	203945449	203945571	531	399	212	66	388	409	459	431	361	346	463	453	352	89	547	558	134	444	285	442	299	52	461	363	381	71	413	170	365	411	221	324	60	512	376	322	390	371	396	420	480	395	501	494	586	492	378
chr1	204132564	204132688	REN	296	165	53	284	309	364	346	321	282	351	388	289	40	405	407	61	386	345	358	334	60	386	365	403	56	365	165	395	421	180	332	174	417	402	218	367	309	321	352	356	318	367	330	421	410	323
chr1	204193718	204193846	PLEKHA6	355	181	69	328	363	433	392	317	342	367	491	266	48	468	425	93	358	209	341	240	86	420	266	351	116	284	147	359	382	93	260	106	490	371	274	356	343	333	401	365	338	445	390	530	507	251
chr1	204345853	204345999	ENST00000564627	416	254	66	377	438	484	421	353	361	479	438	437	68	525	586	50	511	341	457	471	144	607	458	479	182	343	108	454	481	77	370	70	599	445	423	533	442	394	378	562	422	500	535	601	486	392
chr1	204541891	204542021	ENST00000507825	388	172	74	333	383	404	398	328	327	407	450	291	86	498	505	75	419	358	360	346	38	437	359	413	115	355	52	420	424	53	355	93	570	435	259	385	314	364	394	370	340	471	404	525	549	334
chr1	204747224	204747356	532	577	255	90	593	684	717	644	596	529	738	764	619	103	824	910	149	668	559	688	547	167	793	660	678	195	646	150	654	702	172	564	216	854	614	372	727	575	620	632	679	695	763	756	769	753	639
chr1	204803019	204803151	NFASC	408	250	73	435	477	509	457	420	408	505	539	404	86	562	523	68	515	409	526	355	201	522	416	460	92	468	218	499	491	240	401	170	650	466	377	519	441	451	426	515	486	516	515	559	547	395
chr1	204997056	204997184	533	404	251	60	410	501	539	430	417	388	468	534	428	76	485	475	141	518	424	420	373	250	562	453	495	41	449	243	512	507	259	425	167	636	499	352	571	401	402	496	452	438	511	517	574	563	407
chr1	205164588	205164738	DSTYK	371	227	65	391	380	396	439	378	361	442	542	399	41	509	533	90	454	343	453	337	155	481	374	449	53	398	173	451	482	113	374	131	545	412	369	488	346	366	375	427	416	479	507	533	587	371
chr1	205326759	205326911	534	412	256	74	508	522	583	513	433	461	622	600	471	121	625	644	64	582	419	503	372	119	652	483	480	75	438	218	483	565	79	426	68	674	496	350	501	454	449	541	511	545	662	528	624	619	419
chr1	205381888	205382010	LEMD1	256	216	50	262	285	320	343	272	281	360	348	314	55	446	439	121	397	296	364	264	143	381	273	337	27	308	161	333	380	31	242	102	533	332	246	310	216	276	297	336	325	372	352	411	509	267
chr1	205580238	205580366	ELK4	392	175	56	352	355	340	368	324	340	384	437	268	70	418	390	101	380	249	363	190	139	425	255	274	35	275	159	319	367	57	267	116	405	337	327	333	313	334	338	367	315	436	420	458	461	256
chr1	205683977	205684117	NUCKS1	455	207	59	430	481	466	406	400	357	451	484	344	91	522	583	85	483	354	439	370	143	505	329	400	118	383	98	433	437	93	328	86	622	402	285	414	374	403	432	479	415	526	477	530	550	391
chr1	205919845	205919967	535	367	204	64	345	450	434	408	361	324	435	499	353	67	462	480	94	461	334	429	366	102	490	376	399	99	404	88	476	438	62	367	187	535	424	340	452	400	460	439	419	364	467	460	494	552	380
chr1	206139081	206139215	FAM72C	971	563	99	870	950	969	897	643	672	1040	860	911	345	1073	1638	456	1031	805	924	987	595	1347	852	748	630	919	618	907	991	531	790	500	1242	765	774	765	877	815	911	673	753	1023	1020	851	1150	862
chr1	206214278	206214430	536	467	236	75	472	490	554	505	445	452	518	519	409	136	616	616	150	542	390	517	438	235	542	463	466	90	438	229	548	564	119	451	86	661	503	402	509	427	425	470	524	476	561	515	615	595	493
chr1	206329532	206329828	CTSE	850	403	134	875	979	968	909	791	758	1064	1071	842	210	1074	1175	180	1026	779	957	792	211	1081	948	929	234	902	296	928	1004	272	858	193	1249	965	773	979	820	968	990	1015	952	1090	1093	1074	1059	878
chr1	206485246	206485404	537	628	265	99	571	642	693	636	563	473	762	673	670	177	736	727	177	761	579	619	563	404	693	613	636	362	613	310	692	733	452	517	234	803	706	479	711	574	649	674	677	629	699	721	734	679	655
chr1	206514315	206514439	538	288	148	61	264	325	361	335	248	275	358	377	265	111	441	473	156	351	300	353	269	218	387	303	370	166	357	169	394	384	273	320	135	447	300	237	292	254	270	333	312	289	368	358	477	450	319
chr1	206558139	206558267	SRGAP2D	459	217	71	439	490	510	432	328	368	488	496	405	313	547	787	360	534	490	468	442	482	599	360	376	426	524	470	569	621	539	426	423	658	452	366	418	430	451	431	377	454	576	470	526	599	461
chr1	206712503	206712629	RASSF5	459	258	63	436	574	578	496	434	424	504	586	516	52	603	636	114	570	433	510	467	108	581	518	512	112	416	175	508	554	254	477	176	674	538	402	530	464	496	557	527	476	530	536	658	707	461
chr1	206768317	206768459	EIF2D	243	135	58	230	255	325	252	249	295	258	320	214	53	334	346	86	348	204	321	232	37	353	227	301	46	214	81	349	353	141	266	78	474	286	254	324	244	261	264	286	271	342	329	398	422	246
chr1	206962547	206962697	539	378	144	63	329	396	448	374	348	282	434	400	369	32	475	518	112	465	347	423	289	193	473	316	385	151	321	69	392	393	198	297	84	548	426	408	418	329	356	397	418	396	480	391	521	521	352
chr1	207095665	207095811	ENST00000529560	457	251	67	485	574	590	541	436	439	518	582	498	112	581	579	54	542	412	483	425	194	567	477	542	176	460	117	553	549	202	449	158	676	531	450	594	488	567	540	523	526	612	562	585	592	463
chr1	207240504	207240636	PFKFB2	549	217	60	479	545	564	532	426	442	575	580	464	89	583	635	149	565	439	539	434	221	602	465	502	123	524	99	523	561	233	422	168	583	501	490	532	469	513	468	475	480	554	552	580	550	459
chr1	207360003	207360137	540	348	163	61	324	349	352	324	243	260	393	339	316	82	471	397	108	416	338	344	323	203	430	385	389	157	383	183	425	439	194	336	65	440	436	286	341	259	382	340	344	335	347	369	420	393	383
chr1	207587945	207588071	541	508	242	79	452	538	614	609	462	485	620	559	533	104	679	689	109	610	409	572	449	245	712	413	499	187	505	236	521	594	225	464	102	781	476	431	524	519	564	553	632	539	713	644	672	734	452
chr1	207640601	207640761	CR2	392	125	75	302	433	417	417	375	378	489	380	391	92	433	489	131	420	212	327	251	230	524	296	356	165	277	179	414	369	191	238	119	544	359	451	367	383	443	423	459	420	501	415	474	550	351
chr1	207903592	207903742	ENST00000294997	149	76	39	131	104	141	205	148	111	125	160	101	26	116	171	33	178	97	175	103	42	208	57	87	36	64	34	156	104	121	53	45	183	123	242	149	151	163	80	196	165	229	135	204	168	88
chr1	207993609	207993735	LOC148696	367	212	59	344	444	531	445	407	336	528	396	377	106	407	555	107	545	366	507	400	214	565	404	406	131	369	203	488	437	86	364	155	477	479	367	401	400	444	381	521	539	552	467	503	453	400
chr1	208142838	208142972	542	373	214	72	396	498	480	392	355	337	526	415	453	91	570	574	116	520	391	441	366	218	511	429	423	114	444	212	505	459	101	409	84	576	428	393	457	391	432	491	456	448	509	450	498	478	416
chr1	208281933	208282087	PLXNA2	582	292	81	538	668	661	541	482	453	676	653	526	106	640	721	149	706	527	638	516	152	659	555	633	114	623	311	692	692	108	534	74	689	657	436	726	549	639	628	628	592	705	606	712	705	604
chr1	208513464	208513602	543	473	229	86	429	495	531	506	476	415	510	588	401	113	547	519	149	552	347	471	371	47	497	392	489	87	425	207	569	448	123	411	25	600	465	435	495	422	512	501	507	420	578	583	597	593	438
chr1	208554137	208554271	544	397	193	67	297	338	395	369	320	307	405	403	330	39	434	433	100	479	289	389	349	164	487	338	342	98	328	164	447	417	82	297	151	518	452	382	428	321	346	435	411	344	459	372	446	415	365
chr1	208777050	208777172	545	386	195	59	289	422	405	325	301	319	434	365	338	76	407	482	119	447	336	383	345	169	444	326	419	106	353	70	407	423	106	338	120	472	443	332	450	357	366	403	408	381	393	396	400	428	384
chr1	208855333	208855473	546	347	166	56	296	331	367	331	248	290	371	355	279	15	354	372	74	352	232	300	243	82	366	247	307	89	296	115	341	356	123	252	117	414	373	330	351	307	313	331	333	301	350	366	366	384	227
chr1	209037519	209037697	547	529	196	74	411	528	580	453	417	448	610	579	481	124	599	614	157	549	443	546	426	71	602	490	522	246	515	273	597	601	133	485	210	793	514	462	563	441	503	545	556	529	592	525	609	632	435
chr1	209126826	209126990	548	320	123	73	360	337	279	369	277	271	405	325	286	36	350	406	37	348	266	379	270	99	454	245	278	159	289	147	340	404	177	220	85	388	352	421	361	292	289	319	374	311	406	320	387	469	296
chr1	209336170	209336318	549	536	215	66	394	473	493	470	351	420	556	489	452	101	494	603	120	589	410	397	425	201	536	385	524	130	376	145	449	549	211	437	180	681	450	394	508	459	467	527	479	396	538	509	561	591	449
chr1	209528288	209528420	550	456	227	80	371	539	574	470	388	451	482	534	412	40	612	558	68	498	420	458	426	226	499	477	527	117	473	119	603	520	266	436	170	620	527	374	527	478	559	571	435	440	624	535	594	580	450
chr1	209699899	209700023	551	303	172	51	324	359	329	352	335	311	364	431	304	71	393	455	103	399	289	378	310	146	432	256	340	112	284	60	366	387	183	273	86	468	350	370	410	326	303	342	361	368	399	364	481	441	307
chr1	209861455	209861597	HSD11B1	401	177	80	355	438	440	407	328	360	473	496	353	64	489	526	129	485	384	457	368	232	500	407	451	90	389	101	525	519	248	375	77	550	355	344	434	404	399	390	452	391	448	509	517	528	380
chr1	209968229	209968375	IRF6	318	124	53	281	296	299	361	313	229	259	384	256	57	315	423	83	303	197	369	236	87	332	233	252	86	253	105	326	354	134	213	68	436	318	337	331	274	263	288	324	274	343	367	403	367	272
chr1	210156712	210156852	SYT14	282	141	49	256	240	240	320	250	251	336	286	286	56	366	346	72	351	146	298	171	76	335	231	241	90	224	121	320	266	53	191	81	359	238	242	275	247	236	257	328	316	335	277	336	419	210
chr1	210194934	210195072	SYT14	331	147	61	304	300	319	277	307	275	347	381	251	18	408	383	91	368	229	322	207	110	347	233	273	42	266	117	273	318	170	202	88	428	278	258	272	287	254	274	354	248	383	335	412	428	225
chr1	210458615	210458739	552	404	178	60	398	359	441	377	298	325	436	416	380	75	501	502	112	414	348	385	319	40	495	373	415	56	350	187	464	435	202	377	130	467	443	345	373	404	392	411	395	424	471	359	489	441	387
chr1	210592535	210592659	HHAT	448	191	58	398	494	471	414	349	364	422	477	405	47	459	501	71	520	375	472	413	68	504	426	421	67	420	223	472	507	219	374	166	534	461	349	508	393	388	454	473	401	503	516	547	552	418
chr1	210635576	210635750	HHAT	482	169	83	379	460	496	434	373	359	475	495	373	95	584	559	121	489	253	399	327	176	441	294	363	199	355	218	489	438	208	362	113	518	450	387	530	411	506	437	456	482	567	392	518	535	332
chr1	210810134	210810258	HHAT	365	162	59	323	357	366	373	267	309	359	395	274	18	411	460	44	412	255	378	316	143	435	284	335	127	338	72	381	372	74	290	122	465	384	362	402	275	349	374	395	349	468	374	376	412	266
chr1	210995800	210995954	KCNH1	315	145	57	301	312	334	325	280	286	370	390	271	75	321	399	102	396	223	314	227	40	387	268	281	156	228	135	352	368	89	254	101	402	275	328	311	336	301	321	326	294	411	370	341	402	278
chr1	211168693	211168841	KCNH1	383	167	77	314	404	420	352	296	315	409	468	350	58	419	471	69	367	324	369	344	180	410	337	391	59	365	188	409	430	112	332	135	572	362	297	352	374	356	393	377	345	491	439	456	475	354
chr1	211275245	211275373	KCNH1	323	146	48	404	430	445	353	251	345	396	422	384	53	383	427	110	416	299	402	314	207	435	345	377	71	345	83	424	394	149	372	118	431	400	271	414	294	329	311	409	419	396	356	431	489	343
chr1	211415276	211415412	553	423	195	57	370	360	379	394	350	354	439	484	320	89	445	536	61	463	319	437	308	173	441	344	375	36	384	41	400	394	217	305	46	492	339	396	418	335	308	366	459	380	478	413	495	467	329
chr1	211568943	211569095	LINC00467	194	86	40	186	195	186	219	171	180	223	237	137	36	247	248	47	231	102	198	141	95	234	162	161	83	153	116	220	240	136	157	70	292	265	245	164	174	173	188	197	174	230	217	307	303	160
chr1	211771977	211772103	554	383	122	42	270	337	350	331	269	273	428	417	244	82	399	386	94	411	255	329	275	43	395	338	312	115	326	124	379	413	175	298	123	417	365	338	383	309	308	337	371	319	378	329	400	423	277
chr1	211936148	211936270	LPGAT1	332	180	43	283	333	375	345	315	295	375	397	321	70	448	426	96	404	282	366	283	166	413	301	341	126	312	100	359	346	227	301	72	460	297	261	305	317	286	330	335	352	396	383	419	484	300
chr1	212026949	212027079	555	119	43	25	75	106	118	120	99	72	99	160	90	16	93	82	24	109	18	96	35	14	112	31	28	25	41	38	85	88	53	31	17	121	85	215	113	66	71	93	131	85	162	94	122	140	48
chr1	212152121	212152243	INTS7	349	156	60	336	323	390	370	303	343	415	416	330	50	446	517	78	392	254	355	274	137	428	279	331	115	282	58	382	387	169	233	96	480	320	336	306	279	325	330	433	327	478	415	497	482	299
chr1	212324445	212324589	556	500	215	73	349	456	512	456	365	336	488	475	472	101	534	548	148	515	527	528	452	217	489	496	533	129	486	71	458	576	210	474	183	641	406	362	469	377	355	438	489	513	507	478	591	501	474
chr1	212500369	212500511	PPP2R5A	313	107	50	270	311	324	260	240	200	342	318	250	43	302	248	88	304	146	258	131	107	324	234	230	28	160	101	298	273	140	169	66	308	195	266	278	274	175	232	262	276	305	279	284	347	184
chr1	212715973	212716097	557	358	198	54	346	394	377	362	290	312	343	423	332	79	489	448	114	420	360	329	332	62	432	352	375	70	360	126	463	432	239	331	114	564	400	312	346	338	359	352	361	326	464	424	474	486	301
chr1	212776288	212776416	ATF3	477	245	70	460	544	531	478	380	431	545	584	459	81	589	596	62	548	419	535	349	62	525	425	522	95	475	228	519	468	246	449	165	682	501	485	541	469	493	561	546	475	595	554	591	588	423
chr1	212996357	212996507	558	369	185	60	258	298	318	313	251	282	359	351	294	92	386	377	122	330	291	297	256	41	343	257	411	58	310	146	369	363	196	280	124	441	389	305	356	264	277	334	358	287	384	361	425	433	236
chr1	213164003	213164131	VASH2	328	146	56	301	373	330	335	281	274	325	417	322	79	444	447	97	373	262	356	274	152	417	299	317	146	312	90	388	305	165	260	116	449	310	263	289	269	310	310	400	439	401	362	441	444	273
chr1	213210213	213210339	559	355	172	47	387	359	333	394	323	328	416	440	338	72	479	461	117	396	277	388	304	216	422	332	350	213	335	95	362	367	97	300	161	448	331	347	361	284	307	329	419	424	427	424	496	451	315
chr1	213434339	213434475	RPS6KC1	319	154	53	296	318	346	299	258	258	361	321	300	71	388	372	117	333	156	316	229	108	394	259	323	138	289	144	346	361	90	241	50	363	290	352	333	288	304	310	318	229	347	318	353	386	238
chr1	213529126	213529268	560	403	204	58	413	422	439	396	374	365	462	467	387	58	575	593	59	519	367	430	331	70	533	385	413	234	388	235	471	456	73	361	164	549	421	373	425	393	402	465	432	454	533	489	533	534	378
chr1	213666853	213667025	ENST00000417161	429	181	64	377	442	515	406	386	358	581	427	403	94	537	484	111	569	367	470	402	100	489	450	511	196	391	214	542	546	91	395	141	621	529	357	511	455	428	510	439	407	561	501	528	573	444
chr1	213854091	213854223	561	457	274	61	446	517	601	494	435	417	562	572	450	47	569	652	53	581	438	513	419	83	606	479	505	254	440	247	488	542	86	447	51	699	465	328	546	452	478	539	508	436	607	569	557	529	443
chr1	214006510	214006640	PROX1-AS1	484	180	72	445	595	582	506	464	372	578	518	518	121	580	666	152	598	432	558	489	67	578	502	542	244	478	249	590	578	121	461	166	596	557	439	603	473	490	537	584	471	583	549	586	536	476
chr1	214197689	214197968	PROX1	864	409	141	807	930	981	846	728	692	1006	881	779	193	981	1031	263	943	756	948	758	271	994	798	860	201	861	294	961	991	255	726	208	1209	902	735	1007	875	860	952	878	833	958	920	1008	1013	784
chr1	214292089	214292213	562	282	147	60	264	265	391	318	245	273	341	373	233	36	388	377	88	358	234	317	255	135	345	221	249	43	254	134	357	277	184	184	111	397	342	341	303	306	310	357	312	300	408	375	422	406	274
chr1	214514317	214514439	563	374	164	64	321	365	424	313	304	269	382	413	347	85	402	420	115	399	309	349	315	119	418	335	364	130	356	163	430	468	150	343	76	498	417	330	416	372	405	410	399	324	394	367	450	385	276
chr1	214612731	214612893	PTPN14	448	183	72	328	366	429	409	378	314	467	459	353	35	443	454	122	423	243	398	301	84	448	320	360	125	333	52	435	361	59	287	132	499	391	417	418	343	391	396	426	356	470	427	519	526	266
chr1	214747221	214747343	564	433	206	71	364	426	419	448	318	380	482	460	385	83	550	493	82	514	312	444	346	119	482	345	378	153	344	82	413	401	32	401	111	590	385	357	469	366	453	474	388	381	491	408	470	480	346
chr1	214839213	214839335	565	454	265	93	545	605	601	582	448	476	703	622	516	32	615	672	110	589	438	522	404	120	618	456	536	146	573	116	597	586	105	486	49	726	517	451	544	470	467	579	526	520	623	624	595	661	470
chr1	214988138	214988276	566	368	147	47	291	291	346	323	244	291	417	370	249	66	363	419	44	361	201	332	261	149	407	283	300	142	314	170	383	366	194	232	143	420	345	372	397	301	356	387	392	289	409	375	428	408	253
chr1	215151011	215151133	567	247	117	35	207	240	226	234	170	179	269	275	198	35	235	229	68	291	101	276	155	92	302	177	210	29	185	112	226	276	62	142	64	263	232	297	245	230	205	248	254	215	301	257	262	292	169
chr1	215401799	215401933	KCNK2	335	134	43	222	284	295	284	253	243	317	280	258	55	315	323	32	312	178	282	265	95	324	217	247	141	280	75	302	305	69	228	105	395	323	362	351	268	274	341	310	254	359	291	353	311	228
chr1	215546853	215547120	568	714	251	106	686	803	758	670	626	561	754	662	728	152	791	934	250	873	605	783	650	226	910	691	759	273	670	192	790	811	229	663	283	1037	790	581	758	713	709	709	831	738	852	784	727	743	709
chr1	215592209	215592333	569	194	90	42	179	228	234	217	173	154	231	229	148	32	173	224	51	213	121	196	112	120	224	154	165	87	173	96	223	254	163	130	96	303	196	267	196	211	216	228	235	160	247	207	235	263	142
chr1	215740068	215740189	570	363	227	60	419	416	461	476	414	381	475	475	386	46	485	520	89	458	282	413	311	87	458	348	334	49	339	97	379	394	216	294	76	600	319	301	380	410	388	410	461	423	568	457	493	544	289
chr1	215949258	215949404	USH2A	246	99	56	245	178	260	268	207	221	223	328	174	28	250	270	43	244	119	209	142	92	238	163	199	37	149	72	198	309	189	113	85	303	126	264	159	188	194	252	163	195	316	229	294	334	87
chr1	216098914	216099038	USH2A	159	76	24	156	104	111	136	92	89	153	135	115	23	164	140	27	103	47	138	96	40	147	58	85	39	105	61	122	145	61	29	37	145	132	203	129	122	129	97	140	127	157	157	210	169	82
chr1	216268062	216268188	USH2A	339	166	48	239	314	328	343	207	258	332	327	276	42	254	356	80	293	149	274	164	111	359	175	277	87	205	85	250	247	145	155	77	306	238	302	250	257	280	291	311	288	351	366	294	326	185
chr1	216452756	216452896	USH2A	404	166	63	345	414	454	391	342	314	406	393	407	59	453	483	124	475	293	406	311	153	467	356	378	159	363	160	484	495	177	357	66	514	404	308	458	387	421	431	420	373	488	434	505	465	297
chr1	216560829	216560951	USH2A	177	93	35	189	198	219	203	142	215	197	192	144	25	138	202	41	201	52	154	115	29	206	70	88	26	116	77	184	238	54	96	24	298	183	281	172	182	172	180	222	165	295	166	191	226	108
chr1	216682392	216682534	ESRRG	381	181	48	348	401	467	383	319	353	506	389	388	39	488	459	53	465	346	410	346	197	493	407	458	178	353	83	473	361	106	357	150	569	397	323	399	400	394	393	495	352	503	447	525	491	307
chr1	216809821	216809953	ESRRG	471	211	54	395	466	495	436	349	396	446	477	418	76	524	544	103	511	314	459	388	132	509	430	450	185	401	102	538	471	119	373	155	595	458	308	475	399	484	448	487	434	578	484	556	467	397
chr1	217027960	217028094	ESRRG	346	175	57	355	457	412	380	289	370	422	477	336	47	460	492	84	409	235	350	302	106	402	299	366	125	267	135	404	382	93	282	59	516	355	308	365	388	372	395	455	346	531	451	426	489	242
chr1	217096151	217096285	ESRRG	384	219	67	383	409	519	461	403	416	522	521	406	71	532	559	96	458	404	492	325	34	468	405	425	191	398	189	357	428	158	347	147	659	407	270	404	407	463	452	484	437	556	492	584	533	373
chr1	217365913	217366037	571	319	154	50	334	302	314	279	256	247	332	309	284	60	360	378	114	378	229	354	235	37	330	243	335	146	295	136	328	354	146	241	113	345	308	322	323	274	282	294	328	255	346	321	335	292	268
chr1	217417537	217417675	572	329	140	54	268	280	272	357	268	249	354	358	235	52	311	333	76	388	209	346	177	78	371	249	276	48	307	38	361	302	130	226	80	386	263	315	316	248	298	341	342	286	386	326	388	380	223
chr1	217565040	217565184	573	125	28	22	81	63	82	70	72	48	117	92	54	8	81	40	8	78	17	54	44	13	94	29	27	2	19	33	43	67	35	8	9	61	80	236	54	81	60	93	113	56	121	74	58	64	29
chr1	217714402	217714544	GPATCH2	338	176	59	344	395	352	380	299	301	435	393	252	40	419	378	71	402	239	338	225	109	408	280	317	33	277	42	407	357	169	267	97	432	285	294	287	278	293	315	370	326	414	384	395	402	246
chr1	217931903	217932025	SPATA17	449	185	70	470	484	476	449	415	382	550	469	393	65	515	590	51	486	341	438	368	121	526	444	464	72	405	105	491	452	237	333	82	635	396	390	439	422	485	458	549	448	560	574	539	543	397
chr1	217988682	217988806	SPATA17	469	277	72	512	557	588	517	453	428	559	550	491	68	585	600	108	520	389	492	374	121	565	441	536	43	480	132	550	461	180	409	91	627	459	378	448	472	450	552	588	470	635	500	582	617	423
chr1	218218743	218218871	LOC101929631	244	127	53	295	238	262	280	232	204	337	285	242	38	326	352	34	286	225	272	246	124	349	227	311	149	252	127	271	354	150	227	105	355	236	233	228	200	195	265	274	237	303	271	379	340	181
chr1	218313171	218313295	574	478	196	60	389	446	484	383	331	314	461	459	344	68	478	537	121	501	310	400	338	84	477	411	436	53	400	194	497	435	128	318	133	484	455	330	433	438	436	480	498	383	448	504	510	477	444
chr1	218516258	218516394	575	488	246	84	562	518	582	512	437	454	599	592	548	120	656	650	131	705	446	564	486	72	661	441	515	81	459	286	583	565	190	511	93	698	528	402	591	467	550	494	560	583	673	595	624	614	513
chr1	218670267	218670391	MIR548F3	262	129	53	255	211	322	281	235	254	268	315	249	42	310	326	56	314	171	261	157	102	320	203	238	17	187	107	305	274	78	196	95	347	229	269	278	190	233	260	269	223	346	292	340	358	172
chr1	218739408	218739530	MIR548F3	324	138	52	283	270	341	275	261	271	354	360	270	68	379	382	53	390	232	307	253	121	376	248	309	144	270	76	355	324	77	230	30	415	284	288	306	255	300	268	324	312	344	339	354	358	307
chr1	218968706	218968850	MIR548F3	529	217	65	432	503	534	458	444	400	598	555	485	86	571	584	130	522	426	482	444	134	599	449	494	223	494	211	535	497	109	398	171	613	550	419	525	460	499	477	549	476	621	577	617	536	459
chr1	219088034	219088174	MIR548F3	223	97	34	167	185	195	161	145	134	221	188	157	22	184	154	67	188	73	156	79	51	180	131	135	52	154	79	129	155	122	104	51	195	251	301	232	163	183	164	196	134	245	160	170	226	126
chr1	219225481	219225605	MIR548F3	320	176	53	319	337	372	361	283	315	379	310	291	52	408	383	81	396	273	394	269	169	390	296	360	135	319	90	400	422	148	322	118	453	246	248	276	299	291	311	300	322	419	376	485	443	322
chr1	219415428	219415552	576	447	222	70	475	545	568	497	386	450	513	535	454	63	543	546	78	533	392	550	393	147	582	448	521	168	419	101	483	552	170	445	145	623	411	342	502	476	476	441	478	558	606	606	598	559	424
chr1	219581342	219581482	577	447	214	72	425	480	482	440	442	348	518	494	412	101	516	559	112	512	377	463	341	247	564	405	505	72	397	33	523	490	255	436	84	605	461	401	471	469	424	449	496	429	573	517	501	534	404
chr1	219677472	219677616	578	281	119	49	349	365	430	407	331	316	495	397	287	54	412	356	70	365	191	411	302	151	470	295	308	170	279	133	327	388	177	224	91	440	342	351	357	329	356	359	386	419	416	430	365	446	251
chr1	219811721	219811863	579	349	156	65	346	326	414	385	353	295	448	353	309	54	445	367	108	303	158	344	262	93	466	309	258	145	282	174	309	406	101	254	129	471	319	366	367	384	317	330	443	334	494	308	468	463	221
chr1	220050390	220050514	RNU5F-1	278	107	51	265	270	264	294	213	220	313	300	231	53	336	311	78	286	159	285	205	105	307	194	241	99	225	108	291	293	45	173	76	347	201	233	232	204	231	232	306	247	314	271	329	335	203
chr1	220155623	220155747	RNU5F-1	154	94	25	152	102	160	173	120	144	191	172	109	26	185	214	72	187	74	188	131	53	158	129	144	68	121	80	171	167	105	110	33	211	152	161	105	152	119	143	169	111	223	191	236	270	132
chr1	220237596	220237717	BPNT1	557	264	74	507	585	520	515	436	450	639	599	506	48	586	651	142	511	473	538	452	53	599	499	591	241	521	220	593	590	288	477	184	719	551	415	575	495	484	536	565	536	589	551	639	655	456
chr1	220448288	220448418	580	552	264	84	516	672	645	516	462	476	590	611	570	109	650	642	82	615	471	592	463	150	662	559	562	113	536	246	572	581	157	511	236	674	571	396	633	551	580	580	602	605	606	620	567	618	507
chr1	220569884	220570028	581	362	228	63	428	384	382	405	321	331	421	465	338	67	456	514	110	463	293	458	284	191	442	372	427	53	374	181	441	483	91	337	139	525	372	316	448	387	395	394	415	362	479	424	522	500	320
chr1	220796478	220796602	MARK1	414	201	64	398	371	487	380	357	337	455	431	369	87	459	563	127	510	318	414	295	205	491	409	447	76	383	228	461	448	136	359	128	605	355	263	407	332	399	399	449	426	503	415	511	503	339
chr1	220934528	220934652	MARC2	456	236	72	499	539	547	516	416	406	561	541	534	129	650	665	67	627	478	591	467	188	661	530	581	60	535	240	579	603	120	524	87	620	522	328	533	461	460	512	587	568	610	560	606	561	446
chr1	220989642	220989772	582	410	228	67	401	490	530	420	430	341	509	478	434	67	484	577	100	486	388	432	445	185	440	368	496	51	473	181	506	443	138	418	174	599	527	409	585	415	423	452	468	440	522	464	482	574	326
chr1	221128252	221128382	583	554	205	64	445	448	501	450	401	373	482	513	479	88	490	518	128	516	392	457	396	243	552	413	475	72	451	236	485	481	219	401	164	608	442	433	475	423	475	504	509	462	552	499	527	489	356
chr1	221396261	221396395	584	213	105	51	221	177	205	213	189	181	214	260	160	23	273	261	41	206	125	252	151	86	259	146	165	56	182	112	212	228	143	147	71	322	217	235	168	171	190	215	253	175	281	255	295	317	137
chr1	221472327	221472457	585	397	162	64	403	405	469	403	331	289	473	443	469	71	491	548	88	486	331	473	282	56	523	365	382	182	371	75	450	413	195	346	154	571	380	377	460	387	406	405	512	374	480	524	437	438	352
chr1	221714594	221714724	586	399	182	57	356	396	427	380	312	327	421	426	378	75	478	458	49	417	355	403	366	98	426	339	468	134	354	51	476	439	155	413	167	485	451	347	424	350	390	426	399	361	432	387	429	441	391
chr1	221825051	221825177	587	467	215	60	400	489	345	401	402	407	495	429	321	69	554	562	121	506	347	436	403	133	415	347	435	118	328	104	411	324	87	372	59	631	383	371	315	446	432	396	442	400	469	478	543	420	320
chr1	221991362	221991498	588	427	216	73	394	458	504	373	407	392	497	481	391	108	552	481	94	451	345	421	387	107	516	358	379	242	373	119	494	467	137	389	126	619	405	319	400	374	453	459	473	398	574	507	528	513	354
chr1	222038971	222039121	589	484	250	73	473	581	561	523	464	393	592	622	517	114	595	674	150	652	489	540	460	64	625	502	538	246	493	166	596	534	136	476	195	662	547	434	604	496	484	542	614	511	645	591	601	649	474
chr1	222212039	222212173	590	316	136	60	335	363	350	350	297	271	359	360	313	64	386	380	67	349	178	327	219	13	394	270	234	115	252	124	342	337	70	214	84	419	321	342	368	321	305	334	350	336	421	406	389	432	239
chr1	222360190	222360332	ENST00000416510	295	108	52	211	267	255	231	265	251	295	277	249	58	376	287	71	331	204	289	198	153	350	189	282	75	234	142	336	296	62	193	112	342	235	334	286	178	218	277	327	256	337	296	367	372	198
chr1	222484655	222484805	ENST00000416510	418	185	62	319	363	401	384	328	296	351	388	315	63	476	351	35	446	244	389	290	60	502	197	276	104	236	98	410	335	175	220	53	362	334	430	410	290	408	406	483	360	400	422	381	383	204
chr1	222682937	222683067	591	282	150	47	194	277	304	336	204	274	241	245	283	590	302	369	514	362	304	352	330	525	352	289	340	476	351	464	482	416	680	333	674	416	341	207	317	239	216	286	274	232	360	235	426	481	251
chr1	222762954	222763114	TAF1A	649	259	78	530	621	618	564	551	469	669	605	625	147	689	808	105	667	551	653	573	275	821	611	664	121	559	150	629	719	341	619	186	765	541	413	629	532	624	587	675	578	653	686	690	700	592
chr1	222813655	222813781	MIA3	278	128	48	238	236	267	238	234	192	267	263	220	57	290	330	79	303	180	237	196	116	283	188	253	121	213	49	266	268	184	185	92	367	232	259	193	202	188	238	274	232	339	292	325	286	176
chr1	223028118	223028278	DISP1	546	261	75	534	592	647	512	426	522	633	565	533	111	647	673	95	645	492	565	453	110	660	458	540	225	509	71	566	594	270	491	209	683	495	441	599	487	456	511	589	477	684	644	679	607	467
chr1	223105217	223105343	DISP1	352	162	61	291	319	380	266	294	319	368	307	265	61	380	348	93	391	231	270	279	79	377	266	335	130	306	114	385	325	172	270	71	360	301	301	310	292	312	344	370	316	432	368	363	424	243
chr1	223295180	223295302	TLR5	386	229	56	327	414	399	424	309	348	400	423	387	61	467	487	97	430	321	385	287	18	446	382	427	126	372	129	393	378	124	389	99	474	372	316	447	338	380	447	389	379	501	401	526	486	321
chr1	223487650	223487774	SUSD4	404	157	63	386	417	423	393	332	344	447	456	383	50	441	548	40	456	340	435	322	39	443	417	470	138	424	157	472	450	188	344	171	469	465	315	439	413	411	474	419	367	449	440	576	457	399
chr1	223539425	223539579	592	419	213	62	397	398	459	408	380	353	447	485	393	94	525	505	121	503	335	396	337	61	484	365	394	190	400	209	451	436	90	412	130	555	414	332	450	365	370	369	441	378	522	465	551	518	332
chr1	223724990	223725111	CAPN8	452	155	71	381	407	441	444	392	361	477	499	360	53	508	508	63	507	376	396	365	126	446	367	357	100	416	109	474	451	76	352	75	584	484	348	464	397	406	418	456	389	499	446	518	481	329
chr1	223906023	223906161	CAPN2	372	158	57	365	370	356	385	309	367	466	446	337	96	466	515	101	387	324	377	297	172	517	347	399	36	375	88	389	411	94	304	164	506	436	401	516	348	334	350	424	365	429	435	462	469	281
chr1	224075393	224075537	593	407	230	70	340	425	450	408	358	324	436	488	437	49	500	504	131	497	380	409	322	174	469	350	395	76	375	106	462	421	107	371	147	570	412	391	510	366	422	451	427	372	467	377	526	476	371
chr1	224169876	224170006	GTF2IP20	198	119	48	157	224	228	200	176	142	208	242	193	102	283	245	107	231	197	194	200	153	197	231	253	144	223	112	280	287	175	227	138	286	253	138	213	157	148	203	154	260	210	194	223	261	181
chr1	224176348	224176470	GTF2IP20	154	72	30	120	137	179	151	105	155	140	132	162	270	205	195	358	184	238	151	219	292	176	239	260	308	207	241	306	295	384	242	374	278	205	43	123	111	146	186	134	155	190	170	245	277	200
chr1	224229479	224229705	594	670	445	121	693	875	849	759	652	625	898	822	749	134	955	906	236	881	797	814	771	272	941	831	853	164	866	277	872	938	266	772	231	1074	780	519	875	615	815	808	798	764	894	819	888	945	774
chr1	224411558	224411684	LOC101927164	499	252	65	484	510	501	518	430	415	572	630	543	80	603	636	101	536	467	539	456	98	574	436	557	45	506	209	496	589	260	461	107	617	532	343	533	426	444	475	568	500	568	585	602	572	423
chr1	224533819	224533985	595	309	190	63	259	293	331	326	266	332	312	389	241	86	359	450	105	341	236	319	284	135	371	273	268	44	279	115	357	336	226	222	71	509	291	325	329	293	262	336	340	330	362	385	439	528	245
chr1	224647156	224647278	ENST00000471578	273	118	42	261	314	290	284	241	211	312	341	260	54	321	317	72	322	202	329	240	137	334	233	265	111	232	97	250	309	162	254	91	360	272	275	325	229	214	290	340	300	361	343	377	340	232
chr1	224772577	224772723	ENST00000471578	363	182	68	287	343	378	362	262	311	398	393	348	91	429	412	109	363	280	383	254	59	401	290	348	192	290	164	383	371	216	296	134	517	329	314	359	279	310	317	403	295	473	398	396	449	301
chr1	225005229	225005353	596	213	90	41	225	199	273	260	195	195	274	282	225	56	232	315	72	228	93	240	187	85	266	125	208	86	160	113	186	236	130	116	58	288	226	272	232	226	227	203	256	173	280	231	319	279	154
chr1	225067241	225067383	597	305	159	51	248	352	339	344	330	274	418	405	276	51	443	410	129	367	292	313	258	94	430	345	313	171	347	177	385	389	116	277	138	434	356	149	369	298	277	353	329	363	434	400	483	478	263
chr1	225182759	225182883	DNAH14	38	38	20	75	56	57	84	70	73	111	103	57	9	65	44	25	65	20	51	43	16	74	36	35	17	27	30	47	50	32	11	7	70	45	192	58	61	49	57	96	66	140	85	84	124	36
chr1	225354331	225354485	DNAH14	201	73	49	163	183	198	225	205	182	239	281	115	40	269	222	62	239	75	243	118	62	212	118	199	64	130	72	171	213	73	110	60	302	216	299	188	165	178	168	290	209	255	254	308	315	116
chr1	225520132	225520272	DNAH14	370	121	56	367	394	372	321	297	235	372	348	352	69	407	423	59	406	321	371	303	197	453	295	321	66	356	53	417	416	200	277	149	439	369	326	376	323	343	303	372	338	426	388	401	400	299
chr1	225744283	225744407	ENAH	109	33	19	111	61	91	82	85	75	109	123	69	14	48	68	22	62	29	35	22	5	109	17	56	23	27	35	87	50	66	27	10	93	80	150	83	84	74	88	97	57	168	64	115	83	29
chr1	225842874	225843014	598	255	174	52	280	282	272	245	212	237	334	350	276	85	320	372	85	339	205	335	214	118	330	271	272	72	246	76	326	343	129	265	113	383	268	248	302	226	203	224	315	313	308	337	342	355	248
chr1	225944989	225945139	599	148	88	36	151	145	168	197	142	137	195	203	125	29	187	183	59	189	121	191	117	40	213	116	136	59	150	77	178	183	90	97	55	225	181	236	185	136	115	134	174	168	240	180	175	196	116
chr1	226165939	226166069	600	307	158	59	339	378	377	365	288	296	406	407	356	79	439	439	100	386	289	413	279	159	433	333	328	159	331	70	339	390	102	360	131	507	357	275	431	322	355	382	397	342	459	364	449	445	323
chr1	226347381	226347521	ACBD3	350	173	52	291	316	326	316	258	276	417	396	347	73	423	498	86	344	257	350	263	41	388	271	298	94	315	90	388	393	112	275	102	507	424	267	381	250	267	362	376	349	432	352	365	377	301
chr1	226459517	226459663	LIN9	83	45	26	61	54	62	101	42	66	145	134	72	10	51	46	8	61	9	90	18	9	88	23	24	10	34	37	55	39	66	15	5	83	59	186	47	37	36	28	67	78	102	97	60	98	29
chr1	226664686	226664828	601	426	229	77	410	479	505	503	414	390	526	609	487	93	544	607	115	582	478	501	425	32	545	425	448	206	463	51	515	535	224	430	60	700	472	303	470	446	414	466	467	463	583	510	655	599	412
chr1	226721412	226721564	602	388	201	73	374	469	494	445	397	376	516	511	418	91	549	522	142	518	416	485	426	87	533	458	494	239	436	78	582	552	241	461	120	582	501	195	539	390	443	463	514	412	508	457	544	511	467
chr1	226947388	226947546	603	535	239	94	472	586	593	513	452	477	579	596	464	50	650	602	142	576	441	544	428	125	650	367	516	132	481	150	478	556	154	462	173	796	536	436	555	458	496	547	551	533	640	597	668	656	498
chr1	227047211	227047337	604	254	115	40	213	215	270	274	260	212	315	357	194	49	352	379	97	280	171	233	189	47	324	223	198	102	240	42	330	292	172	219	93	445	225	194	256	193	230	238	286	206	356	260	364	442	186
chr1	227154197	227154321	ADCK3	443	223	83	430	519	451	423	433	396	529	529	468	58	573	603	140	569	437	503	466	123	620	466	513	261	473	118	533	558	227	489	110	638	504	297	559	468	467	473	480	523	521	530	519	553	472
chr1	227408989	227409113	CDC42BPA	200	82	36	147	120	131	172	147	174	125	175	110	41	201	168	60	137	73	167	103	43	180	93	137	58	146	64	197	239	109	108	47	172	160	213	175	136	167	181	182	145	179	188	186	266	115
chr1	227459447	227459579	CDC42BPA	181	67	42	192	150	155	193	164	137	198	205	166	48	267	261	65	232	132	255	149	75	260	150	186	108	168	97	285	286	82	157	62	214	210	224	175	154	117	173	239	198	192	229	262	314	165
chr1	227636281	227636415	605	327	160	45	224	317	311	276	263	251	294	350	269	32	382	354	48	315	194	310	222	102	336	222	261	108	278	133	327	382	153	209	111	378	328	315	347	299	297	299	313	297	396	321	335	354	222
chr1	227854103	227854227	ZNF678	263	92	51	304	202	253	199	187	209	315	287	224	51	283	287	63	275	137	241	171	26	330	241	184	83	151	86	245	214	135	187	73	308	204	274	225	192	204	235	266	214	310	261	264	323	164
chr1	227994120	227994242	606	251	124	53	195	199	288	269	163	226	237	270	167	60	247	180	23	169	111	210	144	95	239	136	137	109	147	96	255	227	111	130	114	337	215	266	260	181	182	265	206	172	317	216	270	342	96
chr1	228126430	228126554	WNT9A	326	195	56	316	360	430	365	346	334	389	468	402	78	460	528	111	473	292	402	340	128	476	352	374	178	397	136	402	440	60	329	66	596	420	250	429	351	383	391	433	372	497	412	461	518	305
chr1	228244734	228244908	WNT3A	184	104	41	200	188	192	234	170	151	269	268	200	47	266	237	41	222	160	263	174	63	274	151	171	113	198	121	210	230	151	177	102	266	263	231	275	165	185	180	221	181	291	256	276	280	195
chr1	228371664	228371794	607	482	278	75	440	550	550	450	384	455	498	576	421	130	635	603	142	528	508	475	461	116	563	497	500	111	494	80	531	525	251	485	142	726	534	329	555	439	463	570	500	475	514	494	610	601	439
chr1	228546188	228546330	OBSCN	557	262	86	539	668	709	625	539	493	662	671	595	80	772	824	154	811	590	678	565	61	782	631	649	252	619	72	665	730	165	622	139	831	715	404	776	560	667	674	645	596	759	702	745	764	575
chr1	228631637	228631775	608	378	213	63	315	461	524	433	350	361	423	493	409	83	594	566	75	494	455	437	433	221	535	443	452	107	404	214	512	518	176	398	103	726	481	134	483	389	445	475	389	427	473	452	565	612	397
chr1	228924245	228924389	609	283	136	44	193	284	279	247	209	174	274	304	230	90	302	334	93	277	198	281	227	118	282	248	246	112	270	118	312	295	135	224	117	308	258	209	289	231	244	249	252	240	307	276	330	334	223
chr1	229018876	229019002	610	495	214	64	436	538	497	521	378	423	557	497	528	121	601	634	93	610	550	560	485	49	613	493	543	188	527	238	533	514	79	472	148	588	503	420	570	448	496	485	549	551	509	573	552	569	484
chr1	229195109	229195235	611	199	135	54	199	270	309	241	240	223	293	344	281	74	325	390	82	320	232	253	218	68	330	235	254	122	190	163	285	262	72	167	81	415	231	218	288	223	263	257	300	248	290	317	341	344	241
chr1	229248884	229249018	612	397	166	74	411	400	434	376	391	375	517	500	427	75	575	543	113	485	323	479	352	176	564	385	478	197	404	158	469	486	196	398	73	593	468	426	458	339	413	435	484	429	544	524	526	581	354
chr1	229422650	229422778	RAB4A	424	245	76	445	491	562	536	380	456	479	515	497	69	499	556	76	546	366	514	389	129	560	368	486	199	416	141	516	443	133	390	162	591	474	345	517	441	421	491	489	429	569	494	549	594	389
chr1	229673850	229673976	ABCB10	452	203	48	359	372	398	323	367	369	478	400	390	82	429	477	105	457	396	335	378	96	453	375	473	161	411	123	480	451	78	374	142	571	427	359	491	369	420	461	497	414	464	462	454	460	410
chr1	229710367	229710505	613	637	337	91	607	645	669	652	604	543	779	683	618	123	761	872	128	698	628	648	571	86	730	621	675	226	591	107	603	739	113	649	179	857	656	463	890	560	663	635	744	707	676	777	770	745	663
chr1	229845721	229845885	614	525	233	83	458	527	522	502	440	425	649	546	568	62	633	675	110	648	415	601	440	108	619	486	551	97	468	197	589	562	87	476	153	638	520	410	616	472	486	462	620	542	599	581	587	533	504
chr1	230088826	230089091	615	670	310	121	655	709	751	694	586	612	759	753	596	120	814	876	200	794	538	732	538	304	789	575	687	138	634	352	759	737	262	583	156	947	741	662	704	638	627	707	781	664	769	729	825	816	599
chr1	230134642	230134794	616	426	248	58	415	464	467	431	385	335	484	518	471	115	509	547	135	506	348	512	346	226	487	367	422	105	405	203	413	434	254	379	88	582	474	437	519	379	420	442	525	470	532	452	434	456	359
chr1	230388937	230389073	GALNT2	383	204	59	287	404	366	406	292	352	420	404	316	36	500	424	89	407	318	372	303	146	468	335	360	68	399	110	472	403	219	327	151	583	411	337	441	330	373	422	407	379	461	409	484	522	307
chr1	230430328	230430454	617	397	202	70	429	516	461	464	424	377	493	579	503	92	680	697	140	549	512	562	447	138	627	544	454	79	575	93	551	623	216	551	155	728	509	185	578	462	434	406	482	513	533	562	579	644	485
chr1	230681207	230681333	618	526	249	68	499	571	580	495	454	425	612	537	532	114	626	671	126	632	527	582	526	271	635	569	618	206	609	87	620	681	275	619	115	701	601	348	613	491	585	584	571	548	605	605	593	564	608
chr1	230761147	230761289	619	680	315	106	673	890	918	631	635	635	834	806	730	83	800	797	119	743	658	745	632	114	820	685	746	222	684	273	830	811	169	665	98	856	861	406	873	789	803	728	787	789	830	873	838	928	779
chr1	230948220	230948346	620	243	138	41	224	274	285	241	239	213	308	340	220	51	308	276	109	253	132	268	191	69	336	185	192	105	191	114	333	287	57	141	82	342	213	273	247	154	151	253	273	241	315	277	324	285	199
chr1	231162439	231162565	FAM89A	395	280	60	412	504	435	398	380	416	456	515	430	40	554	582	70	469	463	501	380	157	559	441	466	177	455	66	467	499	103	452	145	566	459	189	494	417	491	465	459	444	528	534	550	599	407
chr1	231311809	231311955	TRIM67	450	196	66	360	432	503	436	366	379	485	497	409	105	542	528	107	508	323	451	406	177	513	410	426	206	437	62	498	500	61	397	166	581	491	484	525	408	428	407	491	440	511	529	512	513	420
chr1	231348942	231349074	TRIM67	449	281	82	558	576	607	530	500	498	631	631	574	152	692	662	154	669	548	626	514	274	661	613	656	274	594	100	660	608	165	638	86	734	571	410	654	522	541	570	607	562	618	660	664	629	554
chr1	231614003	231614127	621	246	127	40	234	235	197	247	220	149	214	221	185	23	217	207	43	178	109	189	109	60	284	169	188	65	166	27	190	245	133	171	61	329	242	265	187	158	190	233	230	185	288	286	208	313	165
chr1	231769372	231769494	TSNAX-DISC1	420	178	52	303	362	445	388	313	350	362	461	305	63	450	431	100	458	304	381	337	51	442	333	376	122	354	151	449	415	171	321	132	531	376	306	391	303	365	390	371	367	506	418	472	542	319
chr1	231879540	231879680	TSNAX-DISC1	456	197	61	476	524	446	440	378	384	478	413	431	63	519	549	126	542	291	424	378	75	488	421	481	56	380	231	374	468	221	343	140	623	467	366	512	477	489	516	414	466	541	495	553	552	319
chr1	231928899	231929023	TSNAX-DISC1	303	190	53	339	343	389	388	359	341	413	408	362	86	441	494	109	390	369	358	375	170	428	313	408	113	424	139	439	432	153	369	142	494	398	235	412	311	332	353	370	368	470	450	449	490	327
chr1	232161857	232161981	TSNAX-DISC1	409	228	61	387	404	456	426	370	324	450	412	324	70	474	499	119	466	347	435	361	165	476	354	433	98	397	32	450	420	118	375	132	544	436	404	434	370	384	419	411	428	476	448	461	516	363
chr1	232331909	232332051	622	335	178	56	315	354	406	350	296	303	402	383	319	85	404	409	49	467	228	410	233	148	405	260	280	135	338	102	409	390	66	290	96	521	402	353	408	349	385	340	449	337	414	430	401	443	286
chr1	232423805	232423933	623	406	226	59	397	388	522	423	393	346	468	496	357	61	552	584	93	484	343	424	359	68	491	401	402	177	408	175	472	534	61	414	81	583	390	345	429	356	390	401	413	412	554	474	563	542	373
chr1	232562678	232562802	SIPA1L2	219	90	33	165	202	207	214	177	159	243	251	176	25	226	241	24	223	119	195	143	31	242	152	166	42	173	70	214	213	44	98	79	260	197	265	180	189	177	152	219	184	264	202	244	192	113
chr1	232795015	232795167	624	377	114	56	399	336	353	369	237	260	408	358	266	72	395	368	93	367	167	366	290	85	364	238	242	70	255	67	327	340	187	133	44	457	410	361	337	294	303	277	364	277	467	347	439	358	251
chr1	232923787	232923911	625	501	159	58	355	412	458	446	420	382	484	500	403	83	520	423	88	481	346	461	366	43	461	383	418	110	384	164	466	448	230	336	153	590	383	334	463	399	436	423	441	354	506	504	486	500	292
chr1	233090133	233090279	NTPCR	397	199	68	376	443	449	416	360	366	491	463	396	77	460	529	88	480	218	397	295	161	528	282	374	173	324	212	398	382	227	249	148	550	465	419	443	324	398	451	445	401	540	449	548	543	390
chr1	233182227	233182365	PCNX2	496	238	75	510	587	596	550	454	444	591	581	505	92	628	595	61	576	449	536	386	226	604	443	561	191	524	247	468	520	253	335	59	651	503	419	489	402	486	554	527	530	672	602	690	595	434
chr1	233341505	233341651	PCNX2	533	244	76	477	564	605	509	473	422	607	506	507	109	563	588	152	564	469	494	419	134	563	445	545	112	440	250	513	516	277	420	184	629	480	439	525	512	540	528	541	501	565	625	630	554	418
chr1	233520084	233520212	KIAA1804	180	83	42	226	193	148	231	197	183	266	222	182	32	127	186	46	161	77	236	127	64	211	59	92	75	100	49	207	168	97	45	47	217	150	219	207	151	147	218	282	113	269	217	211	214	57
chr1	233601123	233601267	626	477	227	72	361	445	453	458	361	344	463	521	335	94	504	448	116	450	318	407	355	73	491	371	414	162	385	188	445	481	85	367	166	561	475	361	469	369	441	472	434	373	556	460	533	505	366
chr1	233786218	233786348	KCNK1	204	142	50	351	248	381	321	250	275	270	320	322	60	239	303	106	277	220	376	222	130	417	260	329	60	184	147	313	255	119	211	116	414	307	352	271	230	258	265	382	295	410	270	296	331	257
chr1	233876547	233876675	627	265	100	50	190	194	220	256	246	190	231	296	180	49	255	259	69	251	135	212	170	83	229	162	221	72	167	95	234	217	150	116	74	325	229	234	186	206	194	204	238	190	304	233	298	325	175
chr1	234119748	234119872	SLC35F3	377	177	57	305	349	406	326	314	307	385	440	328	84	488	472	49	422	359	411	329	142	419	350	395	50	365	153	453	429	192	297	126	515	405	162	424	313	388	391	407	327	438	419	455	511	344
chr1	234206535	234206679	SLC35F3	223	74	43	167	140	179	174	117	142	210	201	149	49	234	254	52	224	109	174	134	49	227	113	114	58	158	57	215	217	43	120	67	224	151	271	159	121	150	169	169	150	232	200	195	248	129
chr1	234420691	234420831	SLC35F3	437	251	70	405	499	553	461	406	363	497	539	455	90	585	570	48	539	396	473	447	52	559	387	517	200	473	163	519	519	105	482	149	562	549	395	520	459	428	487	486	418	532	503	578	553	388
chr1	234493602	234493734	ENST00000425104	471	182	63	490	509	519	505	461	415	578	481	488	65	603	620	123	540	411	510	345	111	566	429	513	238	488	153	527	477	108	428	52	642	445	385	494	402	386	471	512	501	559	546	612	580	441
chr1	234627915	234628043	628	465	252	66	436	523	463	503	419	402	581	521	459	112	665	691	92	495	437	554	415	189	553	477	524	101	499	148	563	587	67	442	128	644	555	373	598	383	453	468	562	520	482	626	635	532	415
chr1	234781819	234781969	ENST00000607759	394	189	69	356	441	451	405	329	315	421	495	380	88	476	511	126	473	282	383	315	181	455	349	361	74	376	100	509	459	101	392	123	634	453	393	445	356	403	443	460	361	517	486	514	488	296
chr1	235017895	235018037	629	325	210	71	284	291	371	381	308	306	312	451	310	79	449	420	121	432	315	422	264	164	423	285	356	61	370	159	370	405	185	335	152	477	410	301	360	320	355	345	404	289	471	418	553	540	326
chr1	235178496	235178640	630	426	210	64	410	434	495	400	344	350	522	460	402	36	464	443	103	543	403	393	394	141	441	390	408	148	440	198	381	485	134	396	46	464	434	346	557	446	398	400	414	405	485	504	541	460	394
chr1	235315593	235315727	RBM34	297	147	59	322	350	355	328	299	313	352	385	314	68	383	436	114	399	264	337	264	70	432	258	338	170	288	186	340	389	59	276	130	499	365	298	338	286	287	343	347	311	403	358	444	466	256
chr1	235432161	235432311	ARID4B	389	164	67	390	381	423	434	385	374	479	452	388	80	471	453	124	434	327	397	353	164	449	345	409	132	361	32	417	528	104	374	96	528	372	388	401	347	345	433	406	424	523	429	501	568	348
chr1	235533349	235533483	TBCE	382	203	62	365	340	355	368	332	305	424	448	299	78	449	442	140	399	300	376	304	171	418	300	335	40	390	136	351	442	170	281	132	564	363	298	430	275	292	334	428	367	467	415	475	461	377
chr1	235781482	235781618	MIR5096	462	258	74	470	469	556	577	477	459	596	690	495	51	650	719	140	620	438	566	447	242	578	490	522	80	425	148	488	570	111	452	194	720	467	320	554	502	492	513	536	573	651	593	690	680	437
chr1	235871887	235872011	MIR5096	424	175	66	359	490	453	398	394	344	473	440	395	116	484	551	126	498	357	443	393	238	434	437	479	119	414	188	472	450	107	397	200	508	425	399	455	402	409	427	500	370	507	487	485	527	437
chr1	236111773	236111929	631	422	222	74	457	420	504	518	391	445	521	528	428	33	527	628	82	553	394	508	392	207	560	462	505	166	486	199	451	497	59	403	100	619	536	375	613	407	413	518	530	483	544	523	590	576	371
chr1	236150520	236150650	NID1	349	155	44	297	325	330	333	262	247	326	376	277	58	367	427	89	376	261	358	274	130	385	255	274	81	307	129	339	368	124	248	104	427	329	269	347	289	286	320	338	276	426	358	365	405	242
chr1	236309934	236310058	GPR137B	351	136	53	325	360	378	310	292	305	373	365	316	38	410	474	44	370	406	392	375	189	442	368	345	72	356	178	432	400	174	377	165	437	403	221	383	291	349	299	378	338	380	387	470	461	278
chr1	236529049	236529185	ENST00000439430	110	72	27	133	142	139	197	154	108	182	151	151	25	190	192	56	153	26	125	101	44	220	64	60	22	94	69	77	109	45	58	24	72	108	215	157	81	136	94	145	159	226	126	115	142	75
chr1	236636101	236636229	EDARADD	390	215	65	406	481	451	406	396	379	469	477	366	86	520	551	77	450	387	391	367	214	517	426	427	106	444	199	458	467	79	413	176	570	424	280	482	370	377	503	433	393	499	463	527	543	358
chr1	236818693	236818817	632	253	169	50	293	278	347	319	281	254	352	345	240	55	429	416	88	381	260	370	295	106	413	256	308	79	284	158	312	337	100	265	97	383	264	267	302	274	269	327	313	287	369	317	399	447	279
chr1	237022037	237022159	MTR	334	163	62	406	397	465	428	339	341	494	466	370	65	496	529	68	437	286	411	317	46	458	377	395	80	363	113	393	411	70	330	66	463	396	365	397	389	343	375	442	417	478	409	442	417	356
chr1	237093530	237093668	633	308	141	73	287	352	387	352	271	316	384	420	324	38	414	383	121	398	282	342	322	132	375	302	297	75	287	73	404	401	94	338	111	517	382	302	384	297	310	381	353	312	447	407	443	470	263
chr1	237199689	237199835	634	365	229	55	413	372	454	407	384	382	466	478	405	102	444	484	74	473	319	452	336	206	503	341	409	125	359	179	442	434	92	381	70	553	424	353	415	404	374	402	456	449	482	421	501	455	360
chr1	237426783	237426915	RYR2	375	158	58	376	412	430	383	354	327	419	448	397	63	470	498	85	456	324	343	302	163	435	368	422	70	385	176	437	441	96	394	53	551	432	329	462	381	350	385	412	379	463	423	542	549	345
chr1	237589547	237589689	RYR2	360	178	68	347	425	465	388	357	313	427	426	377	67	475	512	95	452	272	448	331	164	470	296	430	136	348	199	458	430	92	315	155	502	383	357	371	356	343	429	449	386	537	400	495	465	349
chr1	237740219	237740351	RYR2	239	178	49	211	210	402	226	338	223	295	253	167	43	244	265	70	449	200	235	304	39	251	188	172	161	147	221	307	191	148	94	126	333	219	214	289	249	188	290	280	291	299	343	294	320	240
chr1	237886092	237886226	RYR2	273	111	54	294	233	289	263	228	222	333	371	181	42	341	288	72	305	155	267	207	131	341	199	242	107	198	56	264	304	127	170	85	376	261	328	230	214	221	230	273	220	393	286	342	317	201
chr1	238015433	238015579	635	347	188	70	447	484	461	562	433	373	513	586	475	58	535	587	131	491	428	515	397	69	525	440	463	71	510	132	510	502	83	382	86	608	460	285	461	400	407	484	462	422	534	494	552	550	379
chr1	238211671	238211956	636	789	348	125	797	835	851	808	755	623	972	907	808	84	925	964	240	913	645	834	707	235	992	715	792	239	720	254	848	853	270	572	169	1072	799	620	787	699	719	813	897	759	1030	949	912	871	710
chr1	238305452	238305578	637	320	124	51	315	272	327	301	254	269	356	353	249	66	325	415	22	344	201	294	270	118	358	253	285	126	259	66	357	346	112	226	85	384	342	311	366	267	355	318	349	232	385	340	379	375	285
chr1	238403203	238403373	638	269	94	41	283	249	257	247	259	238	308	331	244	37	279	327	81	221	96	230	168	67	253	166	146	73	163	131	262	241	68	129	63	342	252	360	247	235	304	270	357	228	383	292	283	359	155
chr1	238625820	238625964	639	560	219	83	534	633	580	491	446	429	629	526	563	83	670	653	78	665	476	652	523	227	667	560	592	103	541	204	644	644	243	485	259	652	523	436	508	505	584	540	612	536	606	622	554	583	512
chr1	238706858	238706986	640	287	121	60	294	321	350	267	227	270	357	277	276	55	327	319	91	341	166	341	252	144	379	209	310	91	259	117	264	328	168	214	97	394	259	313	263	256	243	300	343	304	374	338	405	394	252
chr1	238909929	238910053	641	412	239	63	398	458	488	453	372	323	474	497	399	41	424	482	48	456	302	445	355	182	490	418	412	204	320	60	466	409	136	380	127	570	434	358	421	405	407	401	434	405	543	421	475	419	398
chr1	239048196	239048330	642	403	192	56	365	383	396	471	425	346	511	466	402	69	524	458	121	479	285	465	327	151	480	377	445	177	370	120	456	368	95	258	137	496	386	367	407	341	430	355	464	421	531	477	497	446	303
chr1	239255583	239255731	643	487	174	79	345	444	425	344	336	323	461	511	424	76	327	499	85	525	194	419	181	64	519	344	428	156	379	136	478	396	89	141	77	544	236	402	451	356	446	369	372	452	492	464	619	463	262
chr1	239378923	239379099	644	251	106	49	258	223	256	285	176	219	282	240	158	52	217	273	95	205	116	254	179	88	263	183	187	89	199	87	257	306	63	182	54	331	211	292	215	179	183	234	304	242	327	228	276	271	144
chr1	239535325	239535469	645	353	187	56	288	371	429	371	330	296	406	389	292	73	453	444	55	363	267	354	237	146	327	274	366	137	316	164	387	324	195	281	111	492	254	314	323	353	276	347	394	281	462	331	443	408	274
chr1	239581218	239581350	ENST00000481779	246	177	54	333	274	351	333	269	293	365	394	275	56	330	351	77	221	140	346	242	105	389	247	289	85	272	174	285	318	180	173	74	431	242	245	314	245	244	275	345	288	375	350	396	394	209
chr1	239870685	239870827	CHRM3	273	128	50	262	261	283	296	208	228	318	345	211	64	319	331	66	293	177	269	215	112	333	223	262	97	227	73	285	238	186	182	114	415	272	284	286	262	257	306	315	225	355	298	341	373	178
chr1	240018229	240018361	CHRM3	149	81	37	144	163	188	167	178	120	174	211	112	21	166	144	40	107	34	118	65	48	135	74	90	30	102	53	144	109	44	42	28	286	121	256	119	110	144	127	179	105	217	149	210	187	58
chr1	240137721	240137853	646	219	173	47	337	247	305	338	267	246	344	374	241	42	365	390	87	430	192	301	233	89	323	307	192	107	202	28	296	284	121	259	71	329	280	343	283	245	252	259	296	253	431	291	394	383	268
chr1	240305299	240305437	FMN2	382	211	64	354	442	500	471	307	409	513	492	417	70	534	529	97	476	353	472	329	44	525	386	457	222	379	186	430	448	157	323	125	620	449	332	443	404	410	436	425	392	567	441	562	485	355
chr1	240359600	240359722	FMN2	311	206	72	363	486	441	459	333	330	456	473	392	79	481	478	96	486	303	405	361	49	428	338	395	216	362	202	458	472	65	396	180	505	481	385	486	407	408	440	503	388	555	412	504	479	363
chr1	240614198	240614346	FMN2	325	109	55	246	397	366	324	258	240	361	364	351	28	415	386	76	290	262	330	303	124	338	255	298	110	327	110	401	327	73	267	115	436	373	292	407	321	326	357	284	261	399	317	375	380	239
chr1	240675163	240675287	MIR1273E	344	188	54	304	343	444	380	285	308	323	366	265	85	435	401	129	404	318	359	288	153	394	317	308	77	350	114	371	375	199	336	140	423	316	222	347	326	266	337	359	362	462	383	400	418	315
chr1	240869758	240869912	MIR1273E	276	159	49	253	278	270	305	285	213	323	376	269	49	321	267	91	326	140	308	228	89	415	222	243	129	229	142	278	330	160	219	97	339	295	315	309	245	260	326	325	237	383	342	350	273	188
chr1	241070319	241070441	RGS7	458	209	63	474	543	515	453	429	382	536	446	463	81	522	618	112	567	367	535	397	207	541	410	505	157	445	229	504	506	192	397	103	634	429	344	462	384	483	470	538	470	521	554	510	538	403
chr1	241177547	241177689	RGS7	290	77	40	244	191	297	236	225	177	295	296	214	36	300	247	69	306	171	270	174	107	328	208	231	79	234	94	278	285	142	146	67	308	232	278	255	215	192	235	244	237	340	263	296	365	219
chr1	241338623	241338747	RGS7	443	225	70	474	518	528	467	431	408	537	507	477	34	537	593	60	569	422	511	412	267	598	482	458	271	480	97	498	564	138	436	104	578	518	347	528	469	512	460	570	459	581	568	553	474	487
chr1	241439588	241439726	RGS7	374	151	43	287	404	391	355	270	269	381	394	264	56	321	326	78	374	191	304	216	155	328	207	331	169	292	112	343	341	48	239	141	409	319	338	298	322	310	365	370	303	464	325	367	482	201
chr1	241536526	241536672	647	387	138	59	351	427	388	353	340	307	434	462	375	63	409	466	95	421	286	390	296	109	454	312	331	189	310	170	363	369	125	305	118	457	446	342	423	358	377	392	414	309	487	396	437	406	324
chr1	241720517	241720641	KMO	244	149	42	270	246	295	250	254	221	288	297	244	28	272	294	69	293	150	253	208	67	319	194	190	122	222	44	285	267	164	198	93	366	249	265	258	217	241	249	316	290	339	290	336	377	191
chr1	241882613	241882735	WDR64	465	253	65	500	521	475	486	360	461	581	514	430	88	670	683	78	564	418	592	463	141	599	475	563	91	513	103	524	594	239	476	198	632	408	334	453	448	428	476	521	499	588	515	660	608	398
chr1	242062726	242062852	648	362	214	64	365	438	385	422	328	386	462	470	383	17	449	471	69	436	312	407	347	55	499	371	423	132	332	53	416	509	197	366	136	523	401	320	449	339	385	393	402	386	491	406	481	504	299
chr1	242246753	242246891	ENST00000536534	321	156	63	315	322	301	369	284	241	329	358	286	53	344	371	86	347	231	390	249	156	345	254	279	150	238	46	355	379	130	261	100	370	375	294	322	278	261	323	396	254	434	409	368	370	248
chr1	242292190	242292328	PLD5	355	186	60	327	382	390	353	281	324	398	411	309	66	432	504	110	435	284	371	307	198	447	303	376	76	387	207	422	439	138	329	184	555	390	348	394	320	357	351	410	362	468	445	442	390	321
chr1	242445226	242445362	PLD5	287	150	53	304	263	334	332	302	273	362	371	275	46	358	369	43	340	235	302	237	81	333	237	295	114	269	123	348	325	49	227	96	448	276	310	299	230	257	327	331	279	434	323	374	422	231
chr1	242618888	242619012	PLD5	467	197	63	397	466	485	461	294	308	455	444	410	49	513	535	105	468	367	518	340	27	550	322	412	152	349	95	429	440	57	361	156	548	397	328	477	427	401	451	476	332	531	514	465	499	345
chr1	242827272	242827402	649	297	122	54	253	319	301	266	232	283	317	347	215	40	317	327	71	334	176	273	251	40	352	221	295	135	319	42	325	308	100	220	109	411	333	332	281	287	305	275	321	314	283	303	327	323	287
chr1	242924936	242925060	650	257	127	42	214	271	268	262	247	201	304	286	220	47	279	301	60	270	214	284	220	115	337	208	231	66	237	79	263	281	128	194	31	328	284	231	228	211	222	242	301	254	338	287	304	297	219
chr1	243121126	243121272	651	382	244	53	369	384	429	448	336	374	491	457	372	108	488	508	84	445	344	426	357	109	492	370	476	80	442	110	447	454	206	384	137	548	402	282	432	316	338	375	370	370	474	428	485	513	383
chr1	243250428	243250558	LINC01347	274	157	50	177	268	284	281	187	231	267	282	235	237	350	314	207	266	321	289	318	261	350	328	412	253	318	253	450	385	354	372	367	409	326	162	314	237	257	322	271	261	311	296	385	419	254
chr1	243261089	243261211	LINC01347	105	53	30	65	99	112	87	68	83	80	111	89	82	137	126	104	116	165	84	176	115	110	130	164	99	134	79	220	155	125	138	130	189	116	35	92	63	66	87	91	84	129	90	163	153	97
chr1	243381084	243381206	CEP170	341	159	60	400	367	436	379	327	290	433	416	368	84	472	506	118	460	338	425	326	238	492	367	399	84	373	110	432	459	209	348	163	540	314	304	315	361	341	410	443	385	466	403	458	416	336
chr1	243615505	243615653	SDCCAG8	488	214	83	419	514	561	417	403	401	507	541	351	83	499	536	89	325	347	364	382	228	446	359	410	141	326	99	511	461	214	340	169	607	351	425	496	436	487	486	474	443	492	508	513	582	364
chr1	243731804	243731926	AKT3	297	126	42	292	286	290	297	252	263	318	323	241	72	356	358	85	309	211	307	203	145	322	221	285	94	260	100	289	324	165	235	72	343	225	271	283	268	239	274	285	244	348	320	341	327	243
chr1	243868310	243868450	AKT3	250	95	42	203	224	245	210	169	163	275	233	158	51	228	222	36	204	110	180	164	78	247	127	160	74	135	90	214	230	135	105	49	314	201	272	219	191	250	231	232	176	273	224	286	263	113
chr1	244024178	244024306	652	439	271	85	474	598	607	538	435	451	604	561	557	55	606	634	113	553	532	523	484	206	627	539	581	165	551	177	543	559	112	517	69	634	498	441	557	562	592	588	557	541	607	575	640	591	476
chr1	244125636	244125760	LOC339529	505	324	73	617	749	743	571	601	494	711	670	651	109	744	711	53	665	592	637	551	86	671	586	715	195	624	267	586	603	100	606	91	768	603	413	643	612	620	608	645	666	706	661	708	637	532
chr1	244297942	244298080	653	336	141	59	364	335	442	367	276	296	428	408	370	70	454	488	128	486	254	457	279	95	453	322	441	50	321	226	445	381	156	305	133	503	363	341	313	335	320	408	418	401	434	420	477	394	338
chr1	244401661	244401799	654	310	163	60	295	331	448	379	307	293	374	411	381	96	443	462	113	400	261	332	305	45	455	270	276	135	268	175	346	376	75	297	126	487	316	305	346	281	349	392	359	330	399	381	430	410	247
chr1	244609018	244609150	ADSS	363	184	62	329	389	459	387	304	310	444	435	403	111	456	495	65	452	310	467	378	165	484	376	412	179	389	148	494	409	92	398	63	535	378	254	412	387	392	431	433	363	423	443	506	494	381
chr1	244775807	244775953	C1orf101	536	216	78	458	520	593	523	422	429	558	560	485	52	595	620	123	531	449	529	464	186	548	536	533	162	532	152	543	564	120	459	149	720	497	415	557	472	505	524	518	476	609	545	635	657	472
chr1	244974244	244974540	655	826	496	140	879	916	987	904	850	810	1064	1044	911	120	1134	1250	184	1063	976	1099	897	232	1109	990	1134	229	1086	229	1012	1145	258	967	231	1371	992	686	1226	801	804	968	1159	1014	1146	1085	1203	1155	915
chr1	245075269	245075409	656	271	129	50	270	288	298	326	273	276	319	360	272	77	409	380	108	387	250	312	289	169	369	303	280	153	327	158	323	367	108	299	145	472	332	284	325	247	287	299	305	250	415	325	441	442	252
chr1	245148678	245148808	EFCAB2	469	193	81	369	426	449	408	327	325	467	454	431	65	517	529	62	475	379	473	366	47	503	421	454	63	415	185	475	477	218	431	171	563	398	388	474	404	365	406	439	378	532	470	523	520	383
chr1	245413418	245413552	KIF26B	131	42	37	153	72	154	157	111	116	168	123	70	40	195	154	70	181	74	171	95	40	200	74	127	47	103	51	174	186	89	80	40	192	122	180	133	121	100	148	148	110	153	149	166	221	79
chr1	245470070	245470218	KIF26B	401	231	62	384	463	506	459	356	356	466	459	389	75	557	527	53	422	333	507	334	127	499	393	419	179	409	171	433	431	136	359	128	567	346	254	402	345	409	446	446	441	525	490	546	513	339
chr1	245696274	245696398	KIF26B	329	136	57	311	248	339	434	312	344	434	427	315	68	369	509	121	458	273	465	334	131	508	268	365	189	249	192	291	395	200	263	79	448	332	277	407	270	385	319	401	417	379	425	393	437	255
chr1	245807929	245808053	KIF26B	508	248	67	508	541	552	491	454	460	548	544	487	116	557	637	131	555	324	550	381	83	548	378	452	225	475	228	460	506	121	447	145	673	467	316	450	450	447	446	608	472	600	598	583	571	429
chr1	246011243	246011391	SMYD3	512	234	81	456	491	616	507	456	504	550	576	482	94	641	640	73	559	380	521	430	163	657	477	525	77	463	153	518	540	184	431	178	802	567	361	611	391	529	610	588	482	596	555	365	624	433
chr1	246101107	246101233	SMYD3	376	187	62	354	316	389	380	268	328	427	437	360	65	504	529	114	406	332	380	341	177	393	327	390	58	389	140	429	426	185	396	139	547	386	220	362	308	310	361	397	336	479	444	391	509	355
chr1	246274999	246275159	SMYD3	569	201	74	447	523	519	551	446	389	532	546	483	84	550	647	96	573	442	528	434	209	630	401	458	127	461	189	518	519	238	426	150	730	518	481	531	501	502	503	553	495	588	578	662	584	442
chr1	246341133	246341255	SMYD3	417	165	67	361	401	322	365	361	308	381	411	324	75	459	466	98	448	384	396	331	206	437	320	382	136	314	221	456	458	193	322	92	519	335	269	341	362	337	372	451	346	462	479	449	440	338
chr1	246578679	246578807	SMYD3	210	101	45	181	185	232	232	153	179	230	235	182	43	273	263	75	243	124	237	120	80	258	121	142	75	154	89	186	191	120	146	61	311	174	267	203	171	166	207	211	200	277	209	276	304	158
chr1	246717319	246717453	TFB2M	328	159	48	293	273	300	302	238	287	359	420	274	59	368	354	58	357	260	284	191	95	279	244	263	95	211	88	377	295	51	204	21	401	311	246	283	218	191	288	366	248	384	258	407	346	263
chr1	246776393	246776529	CNST	217	159	44	295	234	309	337	291	251	335	317	276	46	375	415	109	315	255	309	212	142	299	258	317	138	302	149	352	293	198	277	113	482	210	256	254	175	221	252	348	302	410	340	351	373	242
chr1	246949777	246949901	ENST00000505748	433	216	63	398	426	395	450	361	360	487	457	381	95	481	505	92	484	408	488	436	48	547	399	450	79	449	82	492	496	163	400	54	519	467	291	489	343	358	453	460	406	468	443	484	479	406
chr1	247205596	247205744	ZNF670-ZNF695	439	177	63	458	577	539	497	433	406	543	536	395	52	576	568	124	502	484	495	394	76	548	485	483	169	446	133	426	556	225	478	71	682	545	362	480	524	480	538	541	499	554	541	551	583	450
chr1	247259487	247259613	657	542	258	79	519	603	586	531	458	484	536	622	512	95	585	645	93	596	400	552	470	71	658	529	569	175	570	76	581	548	220	474	182	726	560	310	582	517	535	523	590	519	669	631	607	635	491
chr1	247438394	247438530	658	429	220	70	421	443	424	432	398	388	532	558	467	96	573	567	93	569	376	508	344	153	591	370	422	190	412	92	486	548	228	403	167	542	440	378	504	403	356	435	530	483	521	474	541	518	410
chr1	247624907	247625033	659	343	185	73	369	406	401	441	323	344	411	468	315	58	472	450	102	396	249	384	325	132	440	300	371	154	375	43	396	421	211	261	90	567	404	290	393	355	351	398	403	352	498	407	487	508	302
chr1	247683065	247683211	GCSAML	295	150	62	311	277	327	326	260	319	331	359	310	44	346	360	84	354	238	348	274	49	344	253	302	137	312	74	329	352	192	249	107	412	303	277	320	251	295	361	366	252	408	339	386	385	221
chr1	247857318	247857442	ENST00000449298	355	129	54	277	337	341	307	224	258	399	317	300	88	427	407	103	318	207	361	280	150	439	238	321	114	272	157	356	369	157	277	103	445	281	255	287	263	343	304	352	316	458	403	393	374	283
chr1	248094530	248094682	660	349	166	60	392	422	424	427	362	377	514	442	421	43	489	537	62	486	282	491	283	212	522	315	387	84	356	196	437	459	93	346	105	504	406	397	393	379	432	416	552	416	523	498	508	489	320
chr1	248227113	248227249	OR2L13	433	188	61	317	448	553	417	348	400	411	472	465	84	501	492	113	445	454	425	395	188	437	461	450	59	490	116	550	506	84	479	155	677	438	212	448	427	452	487	448	436	502	477	504	476	391
chr1	248358604	248358728	661	193	68	31	117	150	146	143	98	144	180	206	118	19	202	123	31	136	32	124	59	39	210	50	76	38	102	51	168	84	89	59	27	177	133	295	147	140	126	118	196	132	207	152	161	191	80
chr1	248497714	248497838	662	419	173	66	449	462	495	462	388	405	516	502	532	44	578	606	138	517	374	545	326	157	602	375	463	114	452	286	475	445	278	412	192	601	368	369	450	424	407	457	613	485	530	509	499	512	346
chr1	248687367	248687488	663	415	194	67	356	416	448	402	351	354	462	473	446	87	518	528	68	485	374	486	370	137	508	394	455	139	376	203	430	487	195	402	56	620	408	370	390	338	366	468	514	393	507	472	496	543	374
chr1	248837661	248837789	664	427	184	65	373	389	513	435	382	371	491	501	548	59	519	516	124	528	373	525	333	163	502	359	386	127	328	249	502	433	241	337	162	596	424	391	378	413	439	409	651	403	543	487	487	524	372
chr1	248907414	248907568	665	420	202	72	415	454	496	482	452	441	493	526	632	103	551	585	123	560	420	547	410	181	577	468	477	89	430	195	509	541	216	427	224	738	531	435	477	413	442	481	568	491	613	503	615	645	457
chr1	249128656	249128794	666	496	233	81	454	546	559	460	395	454	510	569	712	57	641	649	122	621	329	665	332	160	603	408	485	117	436	191	510	473	205	387	106	699	515	370	457	468	485	443	672	471	682	604	608	596	442
chr1	249174477	249174770	667	773	421	134	819	811	925	911	788	837	957	1124	1163	147	1003	1041	243	1002	498	987	593	156	1020	591	737	172	695	266	746	848	247	568	103	1179	891	854	804	762	716	836	1239	782	1201	928	929	1114	638
chr10	136213	136336	4914	374	188	68	370	415	488	449	379	443	459	493	585	73	501	556	109	510	320	547	318	191	491	338	388	174	354	229	458	449	224	366	134	676	245	360	404	332	358	387	604	399	557	454	562	528	338
chr10	297575	297721	ZMYND11	539	199	82	482	588	609	491	449	432	543	563	609	116	583	607	122	571	439	522	416	240	608	497	529	205	474	206	569	565	221	469	184	765	477	416	588	484	529	524	659	521	589	497	563	528	479
chr10	426876	427000	DIP2C	374	175	53	336	403	436	348	309	370	430	477	420	88	429	447	109	432	352	399	378	182	443	341	409	169	340	185	474	434	224	390	139	594	397	264	366	334	384	416	475	342	478	385	426	406	324
chr10	626738	626862	DIP2C	343	149	63	279	363	428	315	303	293	346	402	361	79	431	442	98	395	305	365	268	186	434	296	316	174	317	182	441	395	194	287	159	574	390	258	357	322	328	356	398	299	448	405	402	416	295
chr10	756944	757068	4915	384	173	66	300	370	428	337	309	304	404	407	341	90	457	443	100	474	347	385	311	156	438	329	312	170	373	178	440	440	180	349	163	565	439	201	442	392	354	398	459	323	415	402	416	464	353
chr10	956324	956448	LARP4B	446	207	53	383	432	422	380	395	322	489	495	406	81	518	510	118	495	346	509	351	95	521	394	451	77	397	205	424	440	195	361	139	626	413	279	471	346	362	346	512	442	490	439	518	476	363
chr10	1058777	1058907	GTPBP4	293	141	54	226	234	235	259	186	224	266	307	179	64	326	250	73	253	180	232	155	108	264	159	218	92	183	67	254	248	87	153	73	448	246	294	248	200	241	264	312	204	319	250	321	370	154
chr10	1215938	1216064	4916	384	188	53	346	425	457	337	363	350	405	454	383	109	466	456	112	437	342	415	332	190	455	377	406	166	399	158	397	444	150	438	145	585	445	212	489	385	385	395	457	365	467	400	471	448	344
chr10	1335777	1335933	ADARB2	263	172	55	223	213	314	293	252	263	254	331	210	67	322	297	70	221	159	264	196	85	366	235	176	133	256	124	336	279	167	106	116	433	240	279	243	203	288	200	336	225	362	286	347	342	169
chr10	1471485	1471607	ADARB2	228	120	50	219	271	266	250	251	219	308	309	216	46	338	336	74	290	174	272	176	124	311	196	225	62	212	68	278	253	61	209	77	441	223	201	243	222	247	256	307	227	312	261	367	315	186
chr10	1654624	1654766	ADARB2	448	216	57	439	565	547	454	406	430	561	589	418	105	538	593	105	549	392	517	460	202	594	360	492	77	472	64	473	542	56	346	182	646	453	418	573	433	435	507	588	507	579	610	526	496	443
chr10	1813206	1813328	4917	313	154	49	281	287	330	346	270	316	350	349	254	16	390	356	109	371	274	361	275	117	385	323	320	47	313	116	373	359	59	277	61	478	337	244	314	243	268	341	314	260	438	369	439	416	275
chr10	1955509	1955647	4918	430	214	55	370	411	411	342	315	345	442	390	367	118	416	441	120	451	338	428	332	176	453	369	395	75	409	183	410	404	104	351	106	586	373	313	346	380	420	434	457	379	474	420	444	444	367
chr10	2073683	2073807	4919	301	216	50	319	360	379	328	246	263	372	359	244	31	309	327	75	295	157	331	209	38	318	196	277	111	256	129	324	325	154	152	66	453	253	357	217	346	255	340	345	222	475	304	351	436	221
chr10	2181593	2181731	4920	421	219	79	449	483	534	482	393	463	510	561	360	78	588	539	104	533	326	455	366	119	490	387	451	189	433	86	523	461	193	389	73	656	419	336	396	434	459	450	535	414	594	518	593	588	393
chr10	2345358	2345488	LINC00701	438	216	63	497	487	533	463	428	407	542	494	428	64	519	546	30	572	328	483	361	57	528	426	423	105	379	118	522	469	239	401	157	702	499	390	510	423	435	511	527	467	577	484	515	523	415
chr10	2504259	2504427	4921	112	31	25	94	74	59	132	109	90	93	110	60	11	71	77	24	72	10	82	24	19	92	24	42	13	44	35	89	97	44	8	20	122	79	237	67	50	82	88	133	81	148	112	103	138	40
chr10	2638740	2638864	4922	221	136	37	255	271	242	249	234	256	256	281	218	35	300	266	71	279	136	234	143	47	237	190	247	68	210	127	324	286	156	144	89	448	261	219	236	231	284	298	298	238	348	299	297	251	142
chr10	2871040	2871162	4923	438	191	52	400	485	524	433	376	397	473	455	411	59	606	624	151	609	494	507	468	106	546	506	557	179	462	126	577	533	235	472	102	727	434	283	482	458	484	505	481	425	563	467	612	573	455
chr10	2950892	2951030	4924	480	230	76	432	561	572	488	422	387	477	559	457	114	527	605	94	577	471	542	442	98	550	467	527	139	523	74	573	620	244	487	94	796	539	345	556	463	512	518	497	458	566	508	616	567	470
chr10	3138301	3138427	PFKP	449	268	78	488	513	539	556	461	411	556	595	395	36	613	679	101	617	481	580	487	60	524	529	561	51	511	99	560	576	215	472	178	782	544	347	498	418	463	569	584	457	627	601	646	614	440
chr10	3322269	3322393	4925	329	178	56	327	355	354	340	272	265	385	410	320	85	358	393	122	403	312	373	357	119	463	353	398	75	319	158	412	405	163	343	117	498	375	293	407	320	334	353	341	328	414	366	387	401	326
chr10	3390501	3390629	LOC105376360	361	185	53	324	330	367	379	306	299	435	422	314	42	391	451	118	352	293	353	359	68	460	392	371	104	348	83	382	450	199	324	35	569	397	236	371	294	351	371	306	316	453	402	477	417	358
chr10	3628481	3628605	LOC105376360	318	162	54	291	381	389	363	313	340	407	390	282	82	459	420	79	381	237	347	284	105	362	277	317	105	328	101	401	374	184	291	115	555	396	344	349	322	397	368	371	336	459	353	436	433	296
chr10	3767377	3767529	LOC105376360	122	39	21	126	69	90	170	70	131	128	185	67	23	183	138	23	119	28	122	75	16	120	19	94	18	91	55	101	84	44	62	22	191	90	223	75	75	93	107	144	111	159	97	199	174	65
chr10	3846253	3846387	4926	304	189	49	289	329	358	341	289	297	367	299	292	65	411	387	34	359	271	377	257	142	352	282	355	119	328	84	382	330	171	244	96	555	344	280	346	298	311	314	332	303	373	385	437	338	246
chr10	4103356	4103480	LOC101927964	262	140	43	256	295	320	281	252	312	344	360	262	50	333	343	87	370	237	308	179	93	349	236	313	116	256	112	285	348	153	200	83	388	243	252	243	232	203	289	320	268	356	326	348	376	256
chr10	4203122	4203244	4927	151	52	23	156	137	138	171	120	119	157	205	111	26	166	148	38	126	53	144	86	41	132	89	70	43	95	64	102	96	93	61	37	197	109	183	131	119	109	120	135	145	190	171	159	188	75
chr10	4264749	4264873	LINC00702	239	100	39	207	275	264	234	225	200	252	264	178	44	306	269	90	242	133	228	156	37	288	139	187	87	218	140	180	229	150	155	67	433	236	260	245	203	157	218	230	178	301	252	320	290	176
chr10	4479296	4479422	4928	268	112	43	249	291	363	285	243	255	327	300	239	75	384	401	55	364	236	319	248	155	320	309	290	54	247	173	386	353	230	227	31	471	314	307	298	272	261	287	317	289	394	314	381	444	297
chr10	4642084	4642242	4929	310	186	57	216	253	309	295	268	304	385	362	260	43	414	343	75	255	124	280	222	134	265	191	210	122	191	103	322	300	212	180	89	497	285	362	181	291	247	281	320	267	388	273	296	394	202
chr10	4848705	4848835	ENST00000533295	230	135	43	181	172	143	221	167	179	223	223	101	26	152	208	78	173	92	154	123	61	226	131	204	56	174	104	187	193	117	52	53	340	161	235	181	181	166	231	204	105	259	172	299	321	83
chr10	4992168	4992290	ENST00000434459	315	132	51	284	371	354	277	284	283	355	320	327	68	418	450	84	407	263	377	263	158	412	298	319	71	272	51	390	369	62	235	120	467	289	325	338	305	335	316	344	316	369	326	368	406	308
chr10	5025768	5025902	4930	541	207	62	419	599	553	503	406	406	585	546	481	55	596	624	130	551	459	514	472	80	618	486	490	192	492	75	576	524	98	440	102	745	563	473	595	480	512	573	526	494	555	499	595	563	452
chr10	5275810	5275936	4931	286	153	49	280	316	317	345	306	254	384	371	327	39	394	391	102	340	212	339	255	51	428	281	269	124	262	101	334	333	88	229	138	504	316	288	322	294	266	327	361	296	391	388	406	377	254
chr10	5338988	5339122	4932	381	163	57	317	332	352	398	335	312	380	414	330	83	420	465	99	430	304	321	278	173	378	285	387	158	358	166	400	378	199	324	66	628	404	331	404	343	389	395	394	326	464	404	423	469	306
chr10	5467349	5467483	NET1	278	96	43	262	302	280	295	233	194	322	237	255	56	330	322	83	285	146	276	181	145	259	173	168	84	177	117	314	265	151	145	85	421	204	276	251	228	256	257	294	285	299	297	301	253	194
chr10	5744907	5745033	FAM208B	350	183	52	317	283	354	337	271	276	363	306	326	63	368	409	51	369	211	284	247	144	403	237	276	52	276	51	388	335	184	333	118	512	293	332	338	276	301	289	388	274	420	370	464	405	322
chr10	5805782	5805906	4933	399	207	68	376	447	452	409	353	336	473	463	372	100	520	531	121	453	354	469	316	76	487	406	459	128	365	84	464	468	258	348	107	650	411	280	410	398	386	417	458	431	484	471	473	536	324
chr10	6053312	6053452	IL2RA	404	179	67	381	454	427	442	363	358	431	437	324	48	482	529	110	489	347	423	388	165	465	368	450	38	437	57	462	457	245	358	130	668	409	267	418	386	389	421	454	405	503	494	521	557	358
chr10	6132602	6132730	RBM17	313	196	56	311	350	334	345	255	267	383	366	339	107	389	408	143	394	280	360	261	68	467	323	347	97	383	172	386	393	166	325	144	421	338	310	377	279	281	354	381	311	344	371	433	411	281
chr10	6309344	6309476	4934	463	235	65	466	500	529	440	477	355	585	481	501	57	508	630	112	519	470	495	457	41	522	482	524	71	513	223	564	537	239	483	74	788	421	387	597	447	404	359	516	539	555	491	602	570	434
chr10	6380591	6380715	4935	274	156	45	274	308	334	323	272	293	320	350	276	69	390	385	41	318	236	339	234	52	316	217	286	90	219	132	315	312	180	226	126	464	338	279	334	274	241	288	325	238	396	337	398	397	217
chr10	6629149	6629293	ENST00000607982	280	136	49	260	247	297	319	215	234	284	321	254	60	341	329	74	324	167	305	242	107	366	202	270	101	255	134	303	325	177	200	113	422	269	307	262	209	216	262	339	289	409	299	333	375	223
chr10	6677693	6677815	LOC101928150	416	262	69	480	493	577	536	392	462	552	546	503	93	617	565	58	545	480	554	440	223	640	477	589	198	523	74	513	593	102	440	71	730	438	363	525	415	455	495	528	527	554	561	613	580	475
chr10	6937784	6937910	ENST00000457632	317	145	59	338	322	351	316	274	252	326	350	258	84	413	364	89	373	208	324	265	105	359	261	295	119	254	58	336	290	137	260	74	505	285	345	269	251	257	276	374	335	332	333	384	378	242
chr10	6997159	6997285	4936	383	150	60	335	390	445	370	315	303	450	441	377	89	490	478	70	491	389	419	353	58	478	399	441	133	426	220	498	487	105	392	162	604	436	247	426	376	418	447	432	363	392	387	518	446	391
chr10	7157412	7157534	4937	431	211	69	435	463	499	497	386	407	497	487	392	77	529	588	122	515	408	451	399	57	492	432	479	118	404	182	437	482	84	395	103	668	383	305	493	434	428	436	458	435	554	509	574	534	374
chr10	7385752	7385874	SFMBT2	438	252	80	472	586	608	485	411	472	583	584	474	74	646	627	138	582	447	477	394	81	618	390	554	241	421	288	554	490	240	422	58	730	463	338	516	439	461	480	529	517	581	505	606	662	446
chr10	7480612	7480750	4938	492	226	75	448	517	570	546	467	523	544	595	519	93	644	705	38	586	486	603	432	151	604	468	536	156	540	163	544	510	285	473	82	854	506	404	546	481	525	517	577	517	683	631	695	640	372
chr10	7685565	7685687	ITIH5	339	176	59	330	337	373	398	313	298	464	419	317	62	447	455	82	403	308	364	307	121	437	305	386	78	299	133	395	332	170	320	108	569	320	300	371	272	362	298	392	330	460	396	472	460	289
chr10	7813073	7813201	KIN	352	158	54	317	317	351	340	308	292	377	433	344	73	440	448	128	403	200	370	196	48	461	228	303	198	237	172	335	379	195	169	102	509	287	321	342	299	273	321	365	375	468	351	405	482	216
chr10	7932276	7932420	TAF3	392	171	61	360	443	452	402	325	355	471	532	415	81	529	469	109	474	362	438	333	150	521	312	438	161	398	163	430	412	204	355	137	603	398	343	381	365	365	407	494	380	476	490	492	492	315
chr10	8108732	8108860	GATA3	234	176	57	273	305	352	319	291	304	357	390	267	63	366	419	89	356	249	338	292	163	367	266	288	149	298	139	381	337	179	270	121	496	337	298	343	238	261	320	348	313	389	346	379	379	235
chr10	8178478	8178604	4939	184	92	32	147	149	147	223	171	170	214	221	192	43	179	243	45	161	50	188	124	51	202	87	105	89	99	39	148	149	50	116	37	281	211	235	162	115	125	113	191	173	288	238	246	181	120
chr10	8399693	8399847	4940	364	179	62	362	361	355	388	299	296	413	404	340	44	489	437	112	370	199	353	285	178	445	255	283	44	308	148	380	355	135	243	92	578	323	322	321	346	300	329	443	322	502	425	513	470	264
chr10	8591415	8591557	4941	400	198	65	424	480	471	383	364	343	505	460	440	97	499	512	78	492	369	435	344	221	504	343	458	131	403	244	505	486	193	349	119	667	444	389	431	344	394	420	467	445	553	475	505	509	405
chr10	8694752	8694900	4942	330	212	65	388	399	391	360	300	255	415	426	291	28	438	423	116	395	242	379	277	146	421	347	354	174	332	198	395	450	194	317	128	555	322	423	400	382	377	350	401	301	428	457	450	409	239
chr10	8843574	8843696	4943	304	211	46	391	364	415	409	366	372	469	430	342	72	466	453	72	427	277	369	264	17	449	296	325	148	313	53	383	371	176	263	21	592	345	303	294	285	347	336	388	328	454	429	474	482	236
chr10	8979212	8979342	4944	244	98	40	229	205	244	258	221	217	265	255	144	32	248	220	63	257	97	226	118	56	231	127	147	71	122	67	206	185	47	100	44	367	198	308	220	186	186	201	231	180	281	259	291	248	142
chr10	9169128	9169296	4945	320	140	50	287	252	344	315	267	294	302	303	204	18	383	349	95	333	198	290	244	62	337	244	264	103	214	103	339	344	173	222	98	524	289	317	275	283	240	290	318	227	353	343	409	440	242
chr10	9273506	9273648	LOC101928272	205	88	38	187	194	231	202	140	122	251	201	107	35	211	148	35	236	89	206	110	63	211	127	161	59	153	77	203	238	109	130	36	304	176	288	131	163	211	176	206	161	298	170	249	228	152
chr10	9476802	9476942	4946	193	118	41	219	214	167	227	133	141	145	225	101	33	182	237	27	235	29	192	110	43	183	100	71	43	104	53	88	177	46	58	63	172	154	305	153	97	152	157	136	87	213	239	145	200	58
chr10	9620461	9620601	4947	413	200	61	386	424	506	427	411	351	470	410	384	70	515	510	102	497	360	488	376	206	537	351	436	133	407	204	489	483	231	386	39	615	388	344	406	413	394	488	417	422	476	408	544	580	389
chr10	9796660	9796784	4948	461	171	67	446	570	504	509	393	368	565	464	487	91	572	484	138	629	426	534	412	267	570	423	528	240	412	198	547	553	224	431	149	729	421	364	523	452	523	568	523	515	505	509	552	527	412
chr10	9954482	9954604	4949	299	149	40	295	298	256	256	203	226	301	290	219	44	311	330	34	314	168	285	213	117	360	259	307	91	225	111	294	274	167	183	109	429	288	318	273	261	251	296	316	212	332	315	332	338	248
chr10	10046767	10046891	4950	354	178	68	373	347	384	378	316	305	408	423	309	46	433	434	99	425	294	390	269	97	399	320	360	37	311	158	400	356	226	314	45	597	326	278	396	323	297	440	383	361	475	413	509	514	307
chr10	10243674	10243818	4951	410	151	74	392	400	407	418	320	284	439	431	381	66	423	434	85	463	295	433	328	32	465	289	335	25	318	27	433	422	174	246	102	581	384	423	380	379	419	389	456	375	464	406	447	476	266
chr10	10371152	10371280	4952	284	166	57	315	302	363	334	264	248	351	306	226	51	376	324	91	323	170	296	216	97	302	230	288	98	240	87	313	288	158	205	80	376	280	251	233	209	261	325	368	284	377	343	396	338	188
chr10	10456442	10456588	4953	309	172	64	296	361	370	372	342	318	374	399	327	48	357	416	110	335	176	274	220	131	363	210	247	112	248	139	311	313	177	201	95	529	350	346	339	319	333	361	375	351	440	367	354	508	226
chr10	10562907	10563043	4954	338	150	49	303	384	447	388	320	288	404	431	311	76	430	430	86	424	234	376	301	45	449	350	303	97	332	98	390	406	48	285	68	565	375	374	385	383	349	368	423	354	437	401	414	358	302
chr10	10793765	10793941	4955	315	147	51	279	250	267	288	253	280	311	367	229	18	287	356	95	284	179	240	234	115	345	190	260	112	252	142	270	339	99	124	110	450	229	303	244	233	211	254	291	271	369	330	299	346	227
chr10	10865351	10865489	4956	343	170	53	358	371	412	294	248	385	385	385	331	90	366	409	108	462	264	332	338	61	410	292	410	125	260	67	467	302	178	243	64	618	330	339	344	278	248	381	428	391	379	361	449	447	225
chr10	11016014	11016162	4957	376	200	59	331	324	356	357	281	310	386	369	347	87	435	460	91	396	290	399	273	80	400	346	363	76	311	88	428	401	195	308	125	517	350	310	400	331	327	362	416	376	452	430	380	408	338
chr10	11244514	11244664	CELF2	478	302	66	504	639	589	548	513	441	580	641	537	100	597	727	135	585	410	553	448	107	638	451	491	57	492	124	556	556	248	496	102	842	541	462	546	555	532	540	568	526	659	633	594	605	464
chr10	11388787	11388923	4958	371	192	63	368	359	434	381	331	292	407	425	342	54	402	440	120	395	221	357	228	165	435	248	314	33	278	176	330	366	218	245	106	564	323	325	384	329	342	387	354	344	409	375	469	503	272
chr10	11464038	11464186	4959	481	242	74	505	530	603	583	478	457	646	633	533	116	690	658	79	594	443	566	452	307	619	513	528	88	465	274	569	566	307	413	216	700	551	383	626	479	533	529	554	494	634	645	650	623	464
chr10	11693080	11693220	4960	380	199	71	375	387	417	416	374	411	486	523	429	53	506	564	123	468	389	426	377	229	483	390	452	79	438	232	470	528	180	447	193	720	430	266	524	344	378	423	479	466	547	496	568	565	392
chr10	11856105	11856233	4961	429	230	65	448	474	451	454	417	369	538	476	506	145	599	643	155	549	473	525	435	185	566	481	511	143	473	196	534	546	109	469	89	717	442	358	459	355	411	469	533	468	576	452	546	605	471
chr10	12020180	12020316	UPF2	358	144	57	260	269	297	331	292	269	373	389	265	62	397	372	42	372	242	294	247	141	401	253	279	129	277	149	323	405	62	238	90	578	321	311	353	279	309	326	326	279	441	375	468	472	254
chr10	12190877	12190999	SEC61A2	278	155	60	284	321	290	319	248	305	335	300	285	74	357	422	87	264	280	310	273	99	353	282	344	47	296	122	344	434	99	284	125	426	319	296	291	259	246	219	260	289	335	256	398	374	241
chr10	12227825	12227973	NUDT5	254	171	56	244	322	283	378	257	288	371	370	234	55	299	355	44	275	139	326	224	87	351	214	285	102	270	85	211	377	172	240	67	422	343	306	263	278	181	253	306	278	319	286	327	438	170
chr10	12423668	12423808	CAMK1D	535	260	76	379	493	418	451	372	378	446	520	354	98	589	575	138	488	426	391	361	213	469	390	493	185	417	118	473	527	198	455	176	720	491	301	502	444	399	430	421	436	532	489	554	605	389
chr10	12567177	12567301	CAMK1D	112	80	36	109	117	121	156	135	127	113	192	90	23	161	101	37	192	47	160	31	24	139	75	69	13	69	37	80	159	80	60	29	234	124	199	100	91	125	115	146	135	240	184	140	140	65
chr10	12750542	12750684	CAMK1D	303	118	53	254	273	265	284	237	230	337	314	244	72	303	382	86	332	141	276	187	124	328	230	220	133	249	67	300	224	197	209	91	446	266	267	323	228	225	305	342	265	351	268	337	388	242
chr10	12842405	12842529	CAMK1D	294	166	53	324	375	439	458	305	338	412	434	329	48	507	564	73	504	370	433	335	76	495	381	404	148	418	235	446	494	141	359	101	649	407	264	387	308	365	379	344	371	496	403	510	565	346
chr10	12969665	12969817	CCDC3	330	149	44	288	240	306	307	267	288	308	372	253	66	342	362	89	366	163	307	196	71	324	223	246	44	224	125	286	316	94	210	79	550	270	288	261	222	215	300	328	270	366	353	432	420	217
chr10	13169322	13169444	OPTN	303	139	48	197	256	260	243	199	230	317	284	232	54	284	324	99	272	186	232	220	88	303	203	234	95	229	33	177	281	50	211	18	423	257	265	263	204	263	259	250	264	323	282	356	373	172
chr10	13398795	13398925	4962	378	255	50	372	366	420	423	343	387	484	513	396	61	525	503	77	457	339	449	392	131	479	374	435	160	393	85	401	506	65	367	126	596	440	271	471	336	348	342	469	425	534	512	452	559	334
chr10	13495120	13495262	BEND7	341	150	59	331	316	398	341	323	351	411	429	347	110	503	546	163	529	447	460	317	171	494	428	500	197	395	104	419	434	83	418	163	608	393	234	417	308	318	334	404	413	410	440	539	489	385
chr10	13642006	13642130	PRPF18	430	175	65	368	435	460	417	345	365	428	456	404	96	499	503	108	463	343	432	325	100	461	415	403	192	346	123	454	438	131	340	152	653	377	322	422	396	380	394	461	438	488	483	512	537	347
chr10	13735329	13735459	FRMD4A	346	168	59	333	352	383	352	302	291	376	348	309	59	416	454	55	417	399	415	339	48	443	361	398	177	409	199	410	426	91	343	60	535	396	263	396	323	353	326	377	330	412	370	465	483	321
chr10	13869131	13869265	FRMD4A	268	194	62	261	267	377	432	297	222	346	483	323	80	373	410	105	414	290	464	278	100	461	353	386	194	361	143	331	366	66	283	148	529	288	260	418	286	258	425	430	295	333	274	400	397	312
chr10	14014504	14014644	FRMD4A	295	216	45	310	346	399	359	293	294	375	399	281	47	431	462	57	428	272	344	228	151	441	258	332	151	349	52	381	375	85	286	113	443	340	304	313	276	280	301	373	330	405	394	448	471	269
chr10	14232090	14232216	FRMD4A	384	208	62	341	453	400	484	331	342	417	486	363	82	464	464	116	533	360	424	292	158	435	329	345	186	323	93	436	445	50	304	58	672	407	311	414	354	390	398	411	398	480	438	527	519	341
chr10	14445661	14445807	ENST00000493380	543	275	82	421	555	603	545	421	430	572	546	489	128	631	595	139	604	479	553	474	102	569	487	545	201	497	194	558	570	92	493	213	832	586	470	623	484	554	592	558	447	580	561	660	634	471
chr10	14588209	14588331	FAM107B	455	211	71	478	544	547	505	446	445	506	560	462	44	612	623	57	542	422	584	425	106	596	425	480	240	498	168	614	596	78	482	187	782	569	323	560	462	500	527	557	497	578	543	616	596	435
chr10	14652971	14653095	FAM107B	173	103	34	171	155	205	181	163	147	194	205	184	52	249	272	76	230	121	213	123	30	227	126	161	87	128	89	170	198	54	129	48	287	195	170	137	182	156	182	207	181	263	203	275	257	131
chr10	14908185	14908329	HSPA14	424	200	66	318	434	415	390	329	358	432	460	360	57	423	450	75	444	260	435	348	168	468	310	395	59	384	144	493	458	125	350	161	558	371	401	435	399	409	408	440	361	497	438	515	462	324
chr10	14958706	14958838	DCLRE1C	212	76	45	169	187	217	219	184	174	247	243	171	43	218	282	90	226	94	183	173	80	240	139	183	80	164	110	199	273	147	152	73	310	172	204	206	176	151	166	248	173	252	240	256	276	154
chr10	15205634	15205764	NMT2	250	148	46	254	225	230	303	237	230	321	345	232	68	360	359	136	302	195	290	204	47	311	245	272	146	250	150	308	333	203	228	117	437	277	233	312	226	245	242	309	279	362	295	381	343	233
chr10	15340695	15340835	FAM171A1	226	97	52	180	201	259	200	175	166	266	251	212	39	305	268	66	238	161	198	176	112	280	161	206	78	228	45	217	264	56	171	94	400	224	234	210	181	187	208	279	181	291	265	251	312	136
chr10	15450875	15451007	4963	448	200	75	472	452	489	459	407	388	514	555	459	94	573	594	117	500	376	532	436	108	490	384	489	119	418	168	510	512	142	418	147	699	383	318	468	466	448	477	534	485	535	537	523	519	405
chr10	15569524	15569650	ITGA8	352	162	52	355	340	275	338	271	262	386	372	243	46	339	375	86	326	207	312	224	46	361	221	221	129	282	142	364	286	175	233	135	578	261	320	329	285	236	328	384	300	425	362	363	464	221
chr10	15724370	15724496	ITGA8	215	98	31	184	180	182	195	151	170	239	246	162	26	194	225	56	220	95	207	151	83	238	128	148	56	169	26	161	217	113	117	69	245	157	320	187	160	127	195	212	175	243	186	208	232	176
chr10	15934620	15934749	4964	370	227	66	388	389	476	455	339	373	454	446	335	71	496	489	132	396	307	419	295	149	486	332	432	30	396	172	458	429	139	360	134	661	373	285	357	340	300	439	370	393	522	464	529	559	356
chr10	16017957	16018105	4965	408	181	77	383	404	466	392	341	361	452	415	359	41	520	482	114	488	347	422	353	85	469	399	436	84	359	200	419	437	131	384	91	592	414	385	467	318	347	455	418	396	479	503	510	544	341
chr10	16241813	16241943	4966	380	209	67	375	321	349	405	364	304	485	461	385	61	483	547	93	397	289	429	280	41	450	294	378	88	291	213	385	389	80	291	125	531	292	374	389	266	333	381	452	400	476	430	468	503	319
chr10	16276769	16276923	4967	501	185	85	428	451	446	528	415	364	613	489	542	88	604	640	141	551	453	576	375	95	620	409	522	133	448	222	570	585	92	524	190	713	439	398	534	423	455	464	541	501	589	574	573	588	466
chr10	16477040	16477166	4968	383	203	56	376	359	369	438	302	278	433	462	415	83	503	432	80	486	341	448	343	127	482	379	442	132	402	190	434	422	118	337	123	592	416	352	510	332	332	383	394	394	456	417	501	447	356
chr10	16567244	16567388	4969	363	202	65	438	406	451	378	292	346	443	462	374	77	489	505	137	430	297	454	327	208	457	354	387	185	406	124	448	478	192	335	124	651	363	356	427	357	379	377	491	390	549	488	487	523	310
chr10	16784724	16784870	RSU1	300	190	54	287	342	341	331	240	291	311	389	266	75	348	401	95	327	226	283	232	95	407	247	293	102	261	50	312	311	155	205	72	558	286	219	278	302	295	260	336	251	428	391	414	408	249
chr10	16926951	16927089	CUBN	360	160	63	281	331	409	312	271	251	467	401	336	90	471	414	111	426	274	347	333	79	399	334	313	145	391	163	477	473	188	305	81	581	390	268	442	281	327	349	445	305	432	458	486	448	346
chr10	17135070	17135200	CUBN	400	144	60	369	426	484	361	316	311	426	396	349	90	480	452	111	499	343	472	295	116	483	370	412	118	333	201	471	496	220	351	154	617	361	366	432	387	422	404	417	347	448	454	500	529	403
chr10	17263054	17263208	VIM-AS1	249	108	45	244	245	234	266	197	206	320	280	199	42	296	296	76	274	133	235	194	63	317	162	211	49	169	93	271	281	100	117	56	366	223	284	245	221	192	242	273	206	276	297	299	401	177
chr10	17419784	17419924	ST8SIA6	368	158	70	343	300	357	416	271	315	417	428	288	32	436	389	96	379	234	350	238	55	429	223	311	174	286	144	385	402	87	273	94	460	298	334	351	258	377	311	361	392	405	445	469	557	249
chr10	17509713	17509843	4970	419	195	53	332	393	415	400	328	331	436	430	312	96	442	467	54	381	304	413	339	121	471	339	377	168	375	167	431	437	63	340	53	584	387	347	425	322	389	406	373	377	431	463	498	480	338
chr10	17742691	17742819	STAM	263	127	46	266	269	275	287	216	229	323	314	206	26	349	323	51	327	168	255	188	65	334	220	296	84	227	85	303	275	62	194	68	471	222	284	246	196	194	267	309	286	371	325	365	390	235
chr10	17776559	17776679	4971	415	172	73	315	404	389	368	304	325	364	457	286	73	461	458	55	390	325	301	289	124	411	302	353	102	306	102	435	417	189	346	137	596	414	318	380	359	401	440	355	329	498	423	489	517	338
chr10	17865479	17865645	MRC1	225	97	52	123	173	215	213	172	111	248	284	166	63	181	230	106	156	95	163	128	151	242	135	137	128	150	170	155	191	243	96	104	287	188	242	160	156	156	182	174	203	255	164	253	293	123
chr10	17938968	17939092	MRC1	139	69	35	145	219	274	143	177	189	295	279	208	47	208	188	55	222	99	161	173	106	260	169	143	101	180	103	86	203	128	171	86	316	252	176	154	190	118	252	207	202	97	169	198	223	49
chr10	18112450	18112616	MRC1	97	31	25	126	93	91	108	75	120	113	119	81	38	191	96	63	172	26	85	59	84	111	63	37	79	75	110	153	96	138	48	71	144	90	129	84	76	62	77	154	76	117	156	101	111	45
chr10	18185885	18186009	MRC1	155	73	40	163	46	56	151	49	55	87	68	51	41	215	211	69	226	105	180	53	74	68	55	143	49	42	103	317	204	134	38	52	262	71	181	156	39	147	60	187	42	318	209	230	255	206
chr10	18348613	18348757	4972	378	102	61	250	346	401	352	294	319	374	395	269	105	419	507	120	460	217	299	293	157	458	346	287	131	322	173	356	381	164	258	106	573	353	302	399	296	340	290	360	355	456	381	442	434	278
chr10	18499602	18499724	CACNB2	198	83	38	165	139	167	169	143	160	190	224	121	20	180	216	35	242	103	155	131	46	198	122	131	57	149	56	223	163	20	115	43	261	180	228	156	139	142	159	180	165	244	177	219	216	104
chr10	18548960	18549086	CACNB2	369	124	59	284	359	365	345	302	294	413	444	311	57	393	412	97	379	281	352	271	95	445	277	270	116	242	123	353	363	198	281	128	508	323	283	341	312	297	339	403	330	429	364	411	473	291
chr10	18727835	18727979	CACNB2	455	187	63	411	406	447	397	348	347	489	403	377	104	502	552	111	403	331	483	418	55	503	359	401	81	412	66	410	394	210	384	123	602	372	246	428	371	390	393	415	362	495	450	487	506	373
chr10	18867752	18867876	NSUN6	306	145	74	303	278	344	383	232	266	370	383	238	46	435	383	95	344	201	327	202	117	366	249	358	67	278	103	270	330	180	223	108	501	348	292	349	250	334	308	273	271	420	384	411	436	236
chr10	19054776	19054904	4973	468	173	73	429	508	508	406	430	403	560	498	452	66	525	538	46	507	291	452	329	216	495	377	483	99	416	219	509	482	231	379	164	548	461	461	503	464	471	486	511	394	587	512	509	579	412
chr10	19197080	19197226	4974	420	242	56	412	419	428	393	346	385	491	494	386	41	483	517	118	477	342	423	308	234	479	375	427	121	413	197	484	455	232	342	160	626	426	427	406	420	447	398	490	410	485	456	514	517	328
chr10	19368330	19368470	MALRD1	339	164	62	306	428	354	409	304	347	473	467	272	49	378	452	77	386	182	362	189	104	438	229	297	140	287	160	356	341	126	171	90	543	283	327	259	344	300	325	384	391	445	451	425	374	235
chr10	19517464	19517602	MALRD1	292	151	45	323	299	332	269	204	270	373	272	296	57	352	398	92	392	226	308	284	135	387	246	239	157	289	90	352	285	33	258	124	421	274	303	268	266	270	332	340	276	382	305	381	403	240
chr10	19625260	19625410	MALRD1	368	163	55	353	417	380	348	330	290	435	348	312	27	451	460	46	419	236	387	274	175	399	331	346	82	323	189	364	400	144	267	115	548	334	302	303	294	358	356	416	344	432	403	443	481	227
chr10	19722457	19722585	MALRD1	364	139	52	315	364	336	348	274	283	393	358	299	54	406	403	86	362	211	349	253	51	395	223	290	130	228	178	348	308	156	232	98	514	320	379	346	319	325	302	384	302	477	369	374	398	249
chr10	20006293	20006425	MALRD1	254	176	53	340	273	358	314	322	311	386	366	317	60	356	399	55	370	211	309	255	63	359	294	297	161	335	151	347	353	180	245	114	529	299	274	292	276	245	318	396	339	335	338	355	375	272
chr10	20076126	20076276	ENST00000480707	333	162	52	274	304	316	325	251	253	391	341	277	46	452	468	81	329	240	356	283	99	401	232	317	80	249	67	376	362	50	197	93	518	297	361	308	285	312	329	342	282	414	333	436	442	264
chr10	20169443	20169567	PLXDC2	181	129	56	257	243	265	240	227	220	263	338	197	47	348	320	54	273	170	245	179	48	282	190	227	91	218	129	260	284	132	172	112	404	248	216	194	223	209	241	325	211	342	312	303	422	202
chr10	20326594	20326728	PLXDC2	347	193	63	342	422	404	373	327	294	420	387	332	70	505	491	95	444	246	371	251	176	485	278	335	164	298	32	422	425	205	310	141	563	377	358	366	319	336	344	429	387	511	404	487	523	306
chr10	20574249	20574371	PLXDC2	197	109	39	194	190	228	214	185	173	245	268	190	45	242	269	74	237	121	194	149	92	265	140	157	95	159	105	213	254	124	160	71	288	189	209	157	175	136	174	283	190	264	219	274	231	182
chr10	20638021	20638161	4975	462	204	72	341	390	494	439	350	293	481	450	351	107	513	520	110	485	432	453	491	148	481	375	565	63	408	184	403	478	110	371	190	710	415	404	413	385	483	494	493	418	445	374	525	519	354
chr10	20894061	20894195	4976	357	151	54	291	286	366	321	331	303	330	461	279	31	358	400	94	389	205	276	218	138	376	242	340	97	273	50	357	310	68	269	93	496	351	330	267	299	330	347	364	321	411	407	461	485	266
chr10	20994761	20994905	4977	277	124	44	202	284	269	258	195	205	257	281	252	46	276	258	101	319	175	276	215	33	269	248	209	107	226	117	294	276	108	197	105	416	285	279	268	205	281	312	235	242	344	249	335	324	191
chr10	21156189	21156317	NEBL	85	56	26	132	52	103	121	104	94	155	121	73	19	70	151	24	58	29	99	19	19	97	64	23	21	58	32	49	84	62	23	12	142	94	217	99	99	60	74	111	67	128	138	69	96	30
chr10	21214261	21214385	NEBL	290	139	54	303	341	405	334	312	298	417	365	354	76	415	479	80	370	295	394	256	126	371	355	323	157	315	205	398	450	137	296	98	474	337	288	351	295	265	327	378	378	440	377	401	400	313
chr10	21428532	21428702	NEBL	531	258	77	470	541	596	580	510	461	589	600	479	130	609	607	163	566	401	503	415	158	642	414	464	216	468	210	585	603	141	496	153	805	509	416	523	536	513	514	589	455	705	608	635	606	452
chr10	21646266	21646391	ENST00000433460	282	177	42	270	303	301	344	298	254	433	372	340	85	387	431	92	350	264	373	265	94	362	275	344	118	246	111	308	354	48	278	97	457	321	247	368	265	297	283	382	322	372	340	395	427	279
chr10	21756240	21756521	4978	676	402	120	727	735	721	757	663	658	853	848	752	111	868	1018	133	867	618	868	712	291	925	791	838	210	784	191	806	944	197	691	309	1185	744	509	873	650	612	706	823	797	877	840	870	940	766
chr10	21915430	21915553	MLLT10	469	198	70	419	479	468	485	390	414	539	556	423	66	533	557	126	513	345	417	432	149	517	397	488	208	370	107	467	476	94	407	158	716	423	341	464	435	451	455	512	492	560	529	555	618	348
chr10	22094692	22094853	DNAJC1	463	180	76	411	509	483	491	423	419	565	529	460	44	641	603	121	557	367	522	425	189	564	434	484	206	409	102	578	531	186	395	89	695	437	339	426	430	428	389	531	403	581	513	637	643	424
chr10	22250686	22250952	DNAJC1	818	328	125	769	888	916	850	778	736	976	852	903	147	993	1081	160	1014	662	866	697	243	1064	708	819	256	759	255	897	937	319	706	205	1222	760	625	790	804	798	784	1042	858	969	1016	980	970	716
chr10	22270711	22270951	DNAJC1	752	321	103	660	810	802	642	621	583	819	679	707	176	789	876	163	787	620	742	598	142	819	672	781	143	701	291	770	817	262	650	172	1053	678	622	752	643	749	744	816	647	832	827	808	801	717
chr10	22554407	22554597	4979	625	338	89	543	675	668	669	563	581	712	692	615	96	777	798	182	748	528	662	555	285	794	626	704	237	638	286	631	782	199	639	155	992	588	459	648	565	570	603	726	661	820	720	755	760	631
chr10	22633081	22633375	4980	841	454	126	923	1053	1027	967	821	889	1137	1116	954	109	1174	1253	287	1135	763	1052	783	233	1249	849	956	232	812	266	1076	1084	295	886	214	1509	999	860	906	883	875	914	1121	963	1189	1103	1208	1097	824
chr10	22792436	22792580	4981	364	248	57	346	434	364	430	372	291	431	492	401	126	523	510	177	456	392	451	293	137	415	382	443	157	296	95	472	433	229	369	68	663	331	332	403	330	340	393	423	390	518	409	436	534	340
chr10	22937708	22937836	PIP4K2A	291	123	53	261	292	245	306	256	223	307	346	245	61	414	352	36	285	198	303	161	128	342	176	255	28	211	126	300	282	166	238	113	457	251	224	263	230	213	288	312	252	349	295	379	383	215
chr10	23087457	23087581	4982	430	191	58	367	452	438	441	344	340	523	496	406	111	512	506	99	495	380	436	338	189	496	368	459	84	423	211	430	507	254	369	64	639	421	358	454	357	410	453	473	399	524	481	516	538	353
chr10	23217609	23217761	ARMC3	363	200	53	282	319	341	346	275	282	330	325	295	62	351	448	39	380	241	341	285	155	358	241	338	145	298	157	377	375	185	321	131	460	327	338	315	268	247	318	356	335	351	358	415	397	290
chr10	23437969	23438099	4983	288	157	40	282	261	264	300	248	232	321	326	239	62	316	321	82	293	199	251	203	43	337	250	246	106	268	47	279	278	146	194	107	351	290	280	232	229	249	289	247	274	306	282	356	325	234
chr10	23526584	23526716	ENST00000376501	328	158	63	342	371	409	394	301	282	425	441	367	43	451	446	33	348	285	336	313	178	378	316	320	129	334	186	378	392	40	249	108	566	357	321	400	319	324	338	390	316	480	406	418	478	246
chr10	23661255	23661379	4984	256	160	47	317	300	322	369	299	279	421	383	331	56	457	464	104	366	288	377	284	161	394	314	376	30	375	164	367	364	142	327	130	590	292	247	344	251	308	299	346	333	404	384	453	466	314
chr10	23867035	23867314	4985	932	382	122	855	1005	1157	934	862	717	1005	1020	984	79	1168	1191	161	1072	889	1012	890	192	1107	1039	1067	233	956	239	1026	1013	200	931	350	1490	910	693	1032	882	909	1021	989	983	1122	1005	1080	1071	783
chr10	23927212	23927354	4986	377	141	68	356	431	463	361	372	359	469	446	332	87	452	476	94	455	300	383	325	86	430	351	357	173	373	87	462	484	127	359	148	570	392	418	470	393	359	394	408	398	499	440	439	479	323
chr10	24160196	24160320	KIAA1217	353	165	56	311	342	388	385	338	341	430	413	331	75	432	460	109	427	252	399	291	162	399	304	360	182	305	164	376	409	57	289	112	533	338	330	398	335	373	396	388	359	477	361	467	463	268
chr10	24274707	24274857	KIAA1217	411	181	60	314	410	398	388	308	335	435	428	324	74	408	452	56	411	291	375	301	157	419	326	404	119	345	166	456	399	73	308	107	571	351	341	418	384	383	415	411	317	457	415	463	451	313
chr10	24417024	24417286	KIAA1217	852	405	115	872	925	1025	900	800	756	987	1025	828	108	1140	972	246	1046	755	944	698	182	971	742	878	194	752	202	971	909	274	796	172	1425	856	672	866	866	827	908	1000	857	1098	974	1094	1114	750
chr10	24614237	24614367	KIAA1217	427	214	77	447	454	527	517	443	429	599	506	460	61	565	604	141	572	453	531	412	245	532	489	570	146	432	237	549	621	210	424	103	682	481	309	523	436	475	444	518	475	547	507	636	572	425
chr10	24775322	24775444	KIAA1217	510	210	81	505	636	614	477	477	417	599	593	519	112	594	664	83	555	508	515	511	245	604	532	573	69	559	272	646	594	228	523	58	783	548	259	669	525	589	624	556	490	646	588	631	576	514
chr10	24823002	24823124	KIAA1217	284	181	46	284	310	320	334	310	236	344	358	241	63	347	330	80	353	205	345	186	115	363	197	235	101	245	130	281	302	163	210	105	453	304	351	368	297	285	327	352	280	373	309	412	365	205
chr10	25079301	25079445	4987	259	153	45	242	245	276	279	259	283	299	342	283	45	342	343	57	332	193	310	296	59	361	193	214	85	261	30	275	318	144	259	81	434	247	268	247	239	281	301	312	272	295	293	358	340	244
chr10	25155325	25155457	PRTFDC1	334	172	53	251	297	297	296	222	241	315	303	265	48	339	359	131	355	286	293	270	136	283	248	229	48	248	148	339	380	90	272	131	513	274	190	283	212	233	313	282	251	386	347	363	423	223
chr10	25264965	25265091	4988	379	209	72	392	407	482	424	379	363	503	458	350	84	521	516	124	491	331	429	421	266	521	363	437	91	413	228	476	509	63	352	182	653	398	367	424	390	392	406	453	402	475	464	474	435	377
chr10	25457846	25457974	GPR158-AS1	380	186	60	372	394	441	375	312	288	420	419	271	81	466	476	82	443	308	394	348	150	402	328	400	58	323	159	439	451	75	338	93	547	365	334	340	312	366	360	418	329	469	415	464	480	348
chr10	25672395	25672527	GPR158	464	223	59	480	471	478	451	392	452	533	452	428	94	556	533	139	556	368	462	394	172	536	405	518	82	429	141	526	495	82	447	103	628	473	358	509	497	432	475	520	420	618	472	535	591	394
chr10	25782139	25782263	GPR158	356	155	70	359	379	332	354	270	264	357	401	342	83	401	450	125	381	287	392	323	140	420	347	399	54	333	75	473	359	81	367	126	499	327	226	320	315	331	398	366	330	458	412	457	408	283
chr10	25980082	25980208	LINC00836	300	135	62	257	276	358	259	283	241	325	337	274	68	336	355	106	303	233	303	213	45	290	244	242	71	213	147	335	318	81	223	101	502	274	205	290	260	290	309	277	276	402	338	357	327	217
chr10	26105387	26105511	4989	349	177	62	299	328	381	323	294	267	364	342	267	68	414	346	100	355	209	322	229	186	322	230	308	174	283	179	338	307	201	211	125	477	340	305	319	347	326	331	318	298	378	334	412	402	214
chr10	26250656	26250782	MYO3A	390	161	79	392	425	380	460	356	344	452	464	374	54	447	446	96	405	223	396	275	192	451	320	371	165	280	113	374	366	215	299	85	584	351	309	347	316	378	344	483	356	507	452	491	479	308
chr10	26411670	26411794	MYO3A	260	79	44	168	234	216	256	190	160	274	238	179	35	220	238	66	205	156	223	129	65	264	176	218	50	168	53	237	231	85	126	61	288	189	321	279	207	217	215	227	165	258	259	281	280	155
chr10	26475966	26476090	MYO3A	208	92	39	214	161	231	233	151	164	230	224	160	34	249	259	68	261	95	199	122	83	244	136	156	77	117	109	193	238	75	111	53	339	174	245	187	153	175	188	218	160	264	233	245	270	125
chr10	26643261	26643383	4990	382	202	58	404	434	490	465	354	326	472	484	408	107	525	503	72	491	331	486	389	113	489	366	514	90	405	38	530	511	167	370	156	631	431	359	490	382	419	451	529	400	509	490	556	503	378
chr10	26876732	26876890	4991	384	198	47	344	322	360	367	317	310	406	457	306	66	378	421	83	406	152	320	254	68	390	270	284	98	257	25	342	338	156	266	120	572	350	373	352	307	322	325	383	283	433	402	368	438	241
chr10	27025569	27025707	PDSS1	562	252	71	509	543	596	488	456	433	609	570	520	111	582	664	161	579	532	553	476	106	611	554	641	75	534	152	571	605	265	543	138	886	540	324	572	463	521	478	591	516	577	602	591	547	490
chr10	27070515	27070693	ABI1	434	153	61	321	394	414	357	277	240	409	482	346	76	365	412	115	474	192	354	229	138	419	289	346	149	268	157	447	395	219	300	131	665	375	421	357	318	336	312	420	284	419	414	504	476	227
chr10	27315510	27315632	ANKRD26	250	100	42	247	239	227	225	205	206	315	271	211	54	313	298	81	290	159	232	217	112	309	216	239	104	220	95	268	271	110	188	72	362	257	252	217	212	199	220	297	236	233	249	268	288	200
chr10	27468680	27468814	MASTL	241	129	43	242	240	217	282	179	226	237	272	200	37	283	284	69	304	175	300	189	74	262	161	264	80	180	84	247	273	58	175	88	347	214	252	212	202	171	195	292	217	356	331	318	280	171
chr10	27574804	27574928	ENST00000576034	349	172	49	364	405	406	384	299	324	466	373	369	67	459	468	111	483	353	458	331	194	476	354	435	108	430	174	435	431	119	363	38	563	397	234	341	348	355	402	420	403	468	411	463	456	366
chr10	27767967	27768109	4992	260	83	45	239	213	255	273	222	216	291	308	227	65	368	305	39	298	170	309	192	121	296	160	191	146	183	100	226	262	186	170	80	384	234	224	238	230	185	281	322	254	352	296	322	310	218
chr10	27950812	27950934	4993	323	181	60	320	378	411	397	298	287	413	382	336	61	401	442	97	403	242	364	293	42	425	302	337	168	323	122	390	347	191	314	83	456	334	332	391	324	332	341	393	355	423	383	436	423	289
chr10	28102591	28102727	ARMC4	306	144	55	311	277	371	382	302	301	422	413	270	58	349	374	34	360	205	374	232	141	397	314	281	141	283	150	372	382	205	209	129	414	283	342	313	325	285	354	298	314	462	342	371	389	261
chr10	28171951	28172081	ARMC4	416	170	51	389	337	415	360	356	295	417	340	336	34	417	455	117	458	296	358	293	193	419	317	341	68	324	128	419	430	100	278	159	543	374	314	357	350	347	327	419	341	370	395	434	359	328
chr10	28361854	28361988	MPP7	395	162	59	298	341	371	371	328	346	432	361	360	102	436	457	107	454	375	436	418	193	423	399	408	67	408	211	426	499	191	388	167	529	406	183	380	309	372	355	408	351	434	436	511	393	361
chr10	28446655	28446803	MPP7	415	197	61	376	365	465	406	388	349	525	428	447	83	498	496	96	483	327	454	356	162	514	363	396	58	363	95	488	486	91	345	85	595	447	369	487	399	415	412	484	379	491	448	474	431	367
chr10	28579893	28580029	MPP7	258	126	51	284	224	213	331	244	276	307	355	195	46	343	342	43	282	180	281	182	38	280	228	247	134	269	109	288	265	42	170	72	337	252	232	218	220	189	267	282	226	356	320	359	314	204
chr10	28840030	28840164	WAC	329	144	49	315	285	273	388	252	298	361	317	295	46	425	246	80	285	226	348	269	107	446	153	280	91	328	103	352	226	169	151	60	351	227	312	244	273	255	264	365	345	326	326	421	381	275
chr10	28887136	28887274	WAC	310	137	61	310	269	308	331	300	264	314	336	216	40	395	375	52	312	158	341	208	102	378	226	246	47	238	110	272	288	186	193	95	428	283	320	265	276	275	294	365	287	351	350	352	357	238
chr10	29123442	29123572	4994	247	141	44	271	220	310	267	217	225	316	354	266	54	296	327	99	301	165	253	203	147	323	211	232	122	242	138	265	338	145	165	98	416	285	295	286	195	233	258	318	272	334	338	284	331	216
chr10	29178295	29178417	4995	353	121	37	224	193	232	245	215	265	284	289	197	52	308	319	38	257	171	256	210	107	321	206	240	70	198	107	238	252	132	174	67	386	230	244	204	184	228	220	268	222	335	237	355	311	205
chr10	29338525	29338667	4996	291	119	65	328	353	385	369	315	314	369	441	342	87	441	352	110	433	295	383	295	64	424	301	353	55	313	177	391	448	213	289	138	563	351	348	364	279	332	362	388	320	494	421	466	439	339
chr10	29593298	29593422	LYZL1	391	249	90	495	481	521	529	436	472	562	529	442	64	590	547	135	499	474	609	417	95	610	472	504	68	548	207	584	564	191	404	159	706	437	328	475	449	469	492	511	454	605	559	634	612	400
chr10	29720792	29720916	SVIL-AS1	191	152	41	268	244	335	250	213	241	285	330	196	70	340	369	60	306	214	305	213	115	341	219	221	106	197	135	302	309	174	178	73	439	217	217	222	246	218	274	277	231	370	263	376	415	209
chr10	29846874	29847026	SVIL	397	207	69	424	531	482	499	435	408	497	547	369	57	506	567	138	491	423	536	421	203	505	409	480	69	448	122	554	498	215	393	126	717	495	329	520	385	517	459	525	472	582	584	561	557	421
chr10	30030251	30030389	4997	366	223	62	388	379	434	377	360	398	485	433	353	95	496	439	124	487	349	403	370	176	509	402	460	83	443	41	411	463	204	315	149	597	373	329	446	320	331	376	435	359	468	463	532	467	298
chr10	30116366	30116512	4998	502	276	93	504	690	658	584	535	445	630	654	544	129	678	695	110	647	615	603	580	214	690	622	667	94	672	86	642	675	303	705	239	882	579	380	682	572	580	658	615	557	689	660	731	676	610
chr10	30278180	30278314	4999	390	177	59	299	320	386	379	246	307	433	414	291	39	402	389	98	376	226	360	228	131	399	273	310	44	278	87	355	317	207	216	111	554	314	337	342	316	326	333	394	334	463	425	448	470	229
chr10	30446803	30446941	5000	334	188	66	324	328	387	395	352	336	352	433	245	81	449	444	109	409	246	364	273	98	409	285	315	117	280	134	356	391	224	295	139	607	365	272	329	279	312	378	369	268	449	439	496	497	258
chr10	30529974	30530108	5001	330	203	63	303	371	330	347	332	273	397	331	289	57	406	513	99	426	318	379	301	150	456	297	353	142	307	184	403	383	174	278	150	503	349	311	341	280	337	304	349	347	385	372	401	475	325
chr10	30747510	30747634	MAP3K8	388	180	54	340	307	395	346	290	285	393	367	347	35	440	414	75	360	243	328	254	188	426	231	356	153	327	59	327	362	92	259	110	553	364	288	365	291	318	341	394	321	410	435	395	429	302
chr10	30905894	30906022	LYZL2	389	242	68	416	460	485	457	416	406	495	511	434	84	576	560	119	465	371	438	365	167	580	414	459	113	407	31	412	447	181	383	146	685	391	353	468	405	431	459	467	443	620	535	588	554	376
chr10	31044121	31044251	5002	472	180	80	386	475	505	432	404	308	522	485	461	123	532	585	39	514	408	541	384	189	581	399	430	149	442	67	496	508	231	361	185	635	470	358	499	409	398	466	494	431	568	494	597	575	452
chr10	31233435	31233563	ZNF438	377	162	66	350	372	402	432	342	371	466	437	372	46	520	537	123	481	366	424	302	147	471	356	420	129	399	53	441	512	244	359	70	712	397	313	347	321	299	388	417	399	547	479	579	562	326
chr10	31402713	31402855	5003	409	209	65	436	446	439	416	390	335	499	458	434	76	545	580	103	516	346	505	348	142	499	393	432	144	414	67	427	458	210	361	155	675	381	376	450	434	413	397	446	490	521	486	513	526	341
chr10	31465823	31465945	5004	299	81	43	249	245	295	227	247	233	268	268	188	51	307	355	109	352	190	294	224	35	365	213	262	54	289	163	324	280	181	197	115	422	252	300	246	225	249	263	311	275	354	270	305	338	259
chr10	31654937	31655063	ZEB1	359	136	63	320	374	371	376	293	285	418	372	293	82	440	415	93	397	258	334	287	173	409	294	330	144	288	172	395	408	114	238	118	560	341	319	333	332	366	342	359	306	404	433	431	483	264
chr10	31780966	31781090	ZEB1	487	211	65	448	488	563	455	385	393	572	520	436	120	561	602	75	560	429	495	387	237	534	429	502	195	455	90	551	503	76	447	165	750	419	378	462	480	477	480	532	455	575	516	569	552	410
chr10	31961782	31961906	5005	397	186	59	331	327	396	395	336	269	349	381	308	76	400	445	89	411	371	347	301	164	403	319	375	124	333	93	416	401	79	365	106	578	354	274	328	342	355	409	350	386	448	403	479	400	331
chr10	32105486	32105612	ARHGAP12	387	167	62	327	414	417	331	312	326	348	404	316	59	443	429	27	405	264	373	262	147	382	292	406	114	331	38	374	375	54	313	107	603	397	341	376	345	344	369	449	376	418	348	480	466	306
chr10	32256534	32256658	5006	474	221	73	466	517	519	519	468	462	560	582	446	108	570	603	139	537	446	510	448	138	533	471	551	169	563	92	575	593	63	506	118	772	459	373	501	422	468	474	522	537	601	525	615	638	398
chr10	32401021	32401175	5007	371	204	63	386	404	441	423	373	383	469	499	358	46	551	561	124	477	367	467	363	208	442	368	438	103	410	75	473	432	219	368	180	704	390	359	424	321	387	402	434	358	498	484	525	558	394
chr10	32517782	32517908	5008	305	134	53	292	338	344	386	291	311	388	469	330	58	477	488	57	423	284	353	280	142	383	273	333	149	287	101	255	366	215	294	99	565	272	213	334	253	262	283	366	336	467	393	457	553	267
chr10	32657574	32657722	EPC1	386	150	71	318	338	405	372	286	329	376	456	239	34	440	378	124	395	195	363	224	106	378	263	308	146	294	166	396	390	284	242	112	574	294	321	305	296	352	406	376	344	484	407	458	473	278
chr10	32903631	32903765	CCDC7	508	228	66	475	563	558	488	450	445	580	474	556	107	629	742	159	567	526	594	485	138	596	549	581	253	522	239	553	576	230	482	195	797	474	255	497	485	404	448	556	524	575	561	634	575	523
chr10	32951335	32951461	CCDC7	523	245	74	428	547	578	431	451	462	496	427	534	44	547	628	86	476	358	509	425	76	563	492	542	211	486	229	514	499	245	440	87	658	487	334	584	533	458	479	471	449	548	552	560	555	519
chr10	33138850	33139145	CCDC7	944	377	131	814	979	985	839	738	737	1001	822	948	135	1051	1061	193	1074	857	1057	903	196	1118	944	982	222	882	291	1034	1021	270	875	192	1208	801	759	1023	859	827	932	1006	954	1085	974	973	940	875
chr10	33307241	33307367	ENST00000450890	397	203	53	409	431	427	380	373	326	425	437	434	97	502	518	112	474	373	428	372	149	493	400	447	105	433	57	488	505	63	359	63	601	375	394	441	349	392	416	464	424	474	487	463	425	399
chr10	33444455	33444589	5009	292	118	63	248	322	309	294	277	242	291	400	283	65	403	392	85	365	222	325	231	142	378	249	323	110	233	132	316	322	161	266	126	507	265	322	322	234	266	312	297	247	393	337	407	410	270
chr10	33595960	33596122	NRP1	366	175	70	342	385	414	384	326	344	397	489	278	80	472	439	106	399	241	378	300	132	387	273	320	75	309	147	383	408	224	292	110	627	395	336	366	363	357	406	413	289	475	405	516	564	284
chr10	33771708	33771854	5010	275	119	48	270	271	274	327	241	233	355	397	249	49	380	411	80	329	180	294	227	92	344	254	254	107	210	105	265	338	151	185	90	553	359	385	310	278	237	350	372	290	377	336	367	370	230
chr10	33875902	33876052	ENST00000457848	219	82	39	210	230	302	251	174	175	266	277	211	50	288	295	84	276	113	268	148	123	254	181	177	98	177	123	211	320	45	167	61	375	291	306	264	232	202	235	256	227	283	261	291	299	202
chr10	33962803	33962925	5011	257	115	33	179	202	233	231	190	192	218	229	169	42	236	281	68	227	139	224	158	72	266	160	175	74	177	88	194	239	105	132	76	382	214	266	221	196	201	214	245	210	245	247	290	281	157
chr10	34241504	34241644	5012	280	160	49	200	181	234	257	200	184	276	243	120	37	264	296	74	206	136	307	204	99	334	96	230	92	136	115	141	263	179	98	59	374	205	217	231	211	206	246	287	203	330	337	204	318	71
chr10	34366549	34366675	5013	326	207	56	317	352	361	380	283	348	418	454	302	53	455	434	101	412	334	374	336	148	417	348	403	121	366	61	429	375	64	357	165	564	404	276	335	289	328	385	421	333	442	399	489	513	323
chr10	34547472	34547602	PARD3	427	214	76	455	530	563	518	411	438	585	530	472	105	573	628	115	625	400	583	401	169	602	461	503	95	458	68	511	544	66	431	46	687	428	310	462	473	456	451	569	478	608	554	614	569	485
chr10	34639994	34640122	PARD3	197	86	42	214	193	224	231	156	181	268	252	182	31	293	253	47	251	126	208	163	81	253	159	182	92	185	101	242	251	31	131	72	341	204	251	201	197	197	217	260	209	278	257	286	307	192
chr10	34831803	34831951	PARD3	319	135	51	217	255	273	333	244	285	319	250	231	52	200	328	55	267	87	302	198	62	300	118	320	131	224	125	238	313	128	227	63	489	281	294	212	193	252	371	248	275	326	312	305	346	199
chr10	34935090	34935214	PARD3	128	60	27	122	72	83	116	96	83	123	108	91	9	101	131	23	158	26	106	56	19	148	51	70	33	64	38	117	115	66	43	25	190	87	169	66	81	102	94	133	116	158	118	122	184	39
chr10	35052960	35053090	PARD3	488	204	80	442	475	531	462	452	375	565	567	452	54	616	633	74	545	426	512	354	54	531	453	434	193	406	246	507	530	96	388	132	722	451	288	462	415	409	398	494	395	654	486	631	604	428
chr10	35195316	35195452	5014	382	222	66	327	361	380	376	389	344	397	482	365	74	504	464	77	427	356	396	409	29	485	328	391	116	353	193	396	442	164	379	138	650	381	328	416	342	324	399	448	406	477	463	514	554	316
chr10	35445528	35445672	CREM	281	122	40	244	236	252	283	184	216	313	277	261	63	288	280	102	300	155	287	170	101	305	202	225	101	189	101	233	254	124	153	64	351	277	360	303	236	180	225	292	233	297	256	308	330	197
chr10	35535623	35535765	5015	324	159	62	322	341	392	402	310	344	444	426	329	73	399	410	92	409	272	398	330	187	438	335	376	138	324	61	341	468	77	310	159	537	438	316	516	311	304	311	412	323	496	401	454	454	324
chr10	35754427	35754575	CCNY	432	144	92	355	548	542	515	440	404	506	604	392	94	534	534	130	385	368	501	397	199	543	452	554	128	345	105	457	583	205	372	190	675	531	307	513	418	440	402	504	487	568	457	503	599	360
chr10	35899084	35899222	5016	406	275	70	470	452	554	460	400	486	539	557	435	86	577	564	129	499	402	498	366	92	557	448	445	67	404	216	489	504	227	435	61	707	496	365	533	443	430	457	523	470	577	543	554	553	358
chr10	35923271	35923405	5017	468	232	82	421	523	562	477	435	410	547	585	454	83	595	570	113	564	442	468	458	76	593	471	463	86	491	208	483	569	244	422	130	635	493	413	622	437	542	512	548	523	595	512	573	595	450
chr10	36192053	36192179	5018	405	159	64	374	376	376	356	309	329	425	374	356	56	426	443	87	420	298	398	276	24	502	309	369	57	328	150	386	438	140	271	96	456	354	409	433	336	359	409	440	363	443	344	431	354	339
chr10	36311504	36311654	5019	405	143	61	396	389	445	400	301	285	466	424	387	76	494	451	91	470	274	395	304	116	422	317	341	211	389	201	439	463	138	306	113	456	422	401	455	375	405	370	449	367	470	418	480	507	403
chr10	36455843	36455967	5020	314	143	63	315	341	400	417	269	292	429	390	256	42	406	442	82	319	179	378	213	105	348	214	288	150	248	29	295	364	31	209	103	453	297	298	249	363	277	326	364	348	398	357	384	413	207
chr10	36516072	36516210	5021	216	141	51	265	203	240	266	219	264	287	324	194	40	318	289	89	330	173	262	212	36	277	188	237	35	231	135	315	314	197	186	81	331	209	245	237	191	191	234	257	239	353	247	300	308	215
chr10	36800666	36800790	5022	437	182	51	298	412	462	410	319	369	429	433	336	40	508	477	63	469	330	414	355	142	455	394	388	85	380	174	429	441	165	344	131	543	381	302	425	335	387	407	376	313	461	482	466	453	357
[truncated: 18,074 more rows]
[truncated: 14 more columns]

## Sheet: Suppl Table 3
Supplemental Table 3. List of somatic variants identified in the cohort and classified as pathogenic or likely pathogenic.
[truncated: 127 more rows]

## Sheet: Suppl Table 4
Supplemental Table 4. List of SNPs used to compute B-allele frequency
[truncated: 65,534 more rows]

[truncated: 12 more sheets: Suppl Table 5, Suppl Table 6, Suppl Table 7, Suppl Table 8, Suppl Table 9, Suppl Table 10, Suppl Table 11, Suppl Table 12, Suppl Table 13, Suppl Table 14, Suppl Table 15, Suppl Table 16]
